# Supplementary material for: Macrophage re-programming by JAK inhibitors relies on MAFB
Source: Cell Mol Life Sci. 2024 Mar 25;81(1):152. doi: 10.1007/s00018-024-05196-1 (PMC10963568; doi:10.1007/s00018-024-05196-1)
Supplement: Supplementary file 7 — Supplementary file7 (XLSX 138 KB) [file 18_2024_5196_MOESM7_ESM.xlsx]

## Sheet: Table S1
		Supplementary Table S1. Transcriptional datasets used in the present study
	Reference	Alivernini et al., Nat Medicine 26:1295-1306, 2020									González de la Aleja et al., Front Immunol 13:835478, 2022				Simon-Fuentes et al JCI Insight 8:e172862, 2023.		Yarilina et al Nat Immunol 9:378-387, 2008.		Mulder et al., Immunity 54:1883–1900, 2021																	Dick et al., Sci Immunol 7:eabf7777, 2022												Lopez et al., this manuscript
	Repository	E-MTAB_8322									GSE188278				GSE155719		GSE10500		GSE178209																	GSE188647												GSE253495
	Name	Top 100 Cluster 0 TREM2+	Top 100 Cluster 1 TREM2high	Top 100 Cluster 2 FOLR2+ ID2+	Top 100 Cluster 3 FOLR2high LYVE1+	Top 100 Cluster 4 HLAhighCLEC10A+	Top 100 Cluster 5 CD52+S100A12+	Top 100 Cluster 6 CD52+ SSP1+	Top 100 Cluster 7 HLAhigh ISG15+	Top 61 Cluster 8 FOLR2+ ICAM1+	M-MØ-specific	GM-MØ-specific	M-MØ >> Monocyte	Monocyte >> M-MØ	MAFB-dependent	MAF-dependent	Top 150 RAMØ < Control MØ	Top 150 RAMØ > Control MØ	CD16+ Mo cluster 1	HES1 Mac Cluster 2	TREM2 Mac Cluster 3	ISG Mo Cluster 4	CD16+ Mo Cluster 5	IL4l1 Mac Cluster 6	IL4l1 Mac Cluster 7	ISG Mo Cluster 8	Cluster 9	Cluster 10 (Proliferating Macs)	Cluster 11	ISG Mo Cluster 12	IL4l1 Mac Cluster 13	Cluster 14	IL1B Mo Cluster 15	IL4l1 Mac Cluster 16	FLT MacCluster 17	MF1 Liver	MF1 Lung	MF1 Kidney	MF1 Heart	MF2 Liver	MF2 Lung	MF2 Kidney	MF2 Heart	MF3 Liver	MF3 Lung	MF3 Kidney	MF3 Heart	129 up-regulated Upadacitinib in CD14+ monocytes	149 down-regulated Upadacitinib in CD14+ monocytes
	Genes	AHNAK	ACOT7	ACTB	A2M	C10orf54	A2M	A2M	ADAR	ABL2	ABLIM2	ABCA6	A2M	AP000547.3	A2M	A2M	ABCD1	ABCG2	ABHD3	A2M	A2M	ADAR	AP1S2	ANKRD22	ATF3	ACAP2	ACAP1	ALOX5AP	ABCA1	AHSA1	A2M	AREG	ACSL1	ACP5	ADI1	ABCA1	A2M	ALOX5AP	A2M	ACP5	ACP5	A2M1	A2M1	AREG	ALOX5AP	A2M2	2001-06-01	RPL18A	RPS10-NUDT3
		APOE	ACP2	ADAP2	ALDOA	CD48	APOBEC3A	ACTB	APOL6	BCL2A1	ABLIM3	ABTB2	AARS1	AMZ1	AATK	AATK	ABHD14A-ACY1///ACY1	ABL2	ABI3	ABCA1	ACP5	ANKRD22	APOBEC3A	APOE	C1QA	ACTB	AKNA	ANAPC11	APOC1	APOBEC3A	ACTA2	ARL4C	ADM	AKR1B1	AIF1	ACE	AKR1B1	AXL	ABCA1	APOC1	ALDH1A1	ABHD11	ABCA61	BCL2A1	AREG1	AC004817.3	A2M2	EP300	RGPD1
		ARPC3	ACP5	ALDOA	BLVRB	CD74	BCL2A1	ACTG1	ATF5	C15orf48	ADA	ACE	ABCC5	NXT1	ABCC5	ABAT	ABL1	ADORA2B	ACAA1	ADAP2	ANXA2	APOBEC3A	CD300E	APOL3	C1QB	ADD3	ARL4C	ANLN	CTSB	BAG3	AEBP1	ARL5B	ANPEP	APOC1	AKR1A1	ADGRG6	ARHGAP18	BCL2	ADAP2	ARHGAP18	ANXA2	ADAM28	ABCC5	BTG11	BTG1	ADAM281	ACTA1	HLA-DPA1	CH25H
		B2M	ALDH1A1	ANXA2	C1orf162	CKLF	C2	ACTR3	B2M	CCL2	ADAMDEC1	ACOT1	AC110995.1	CLEC4D	ABCD4	ABCA7	ACE	AKIRIN2	ACTB	AHR	APOC1	APOL6	CD37	ATF5	C1QC	AGTPBP1	BATF	ANP32B	CTSD	BCL2A1	AGR2	BASP1	APOBEC3A	APOE	AKR1B1	ADORA3	C1QA	C1QA	ADGRG6	C1QA	APOC1	ADORA31	ACP5	CD300E1	CD1E	ADAP21	ACTC1	LGALS2	KCNG2
		BRI3	ALDH2	ATF3	C1QA	CLEC10A	CARD16	AIF1	BAZ1A	CCL3	ADCY10P1	ACOT4	AC131206.1	SPDYA	ABHD3	ABCC5	ADORA3	ANKRD28	ACTR3	AKR1B1	APOE	ATF5	CD52	ATOX1	CD74	AGTRAP	BCL11B	ANP32E	CXCL1	CACYBP	AKAP12	CCND2	AQP9	C1QA	ANXA5	AKR1B11	C1QB	C1QB	AFF3	C1QB	APOE	AIDA	ACTG11	CD371	CLEC5A	AIG11	ADAM28	FCGR3A	IFIT1
		C1QC	ALOX5AP	BTG2	C1QB	CPVL	CD163	ALDH1A1	BST2	CCL3L3	ADGRE1	ACTA2	ACOT13	HSH2D	ABHD12	ABL2	ALDH1A1	ANXA1	ADA	ANKH	ASAH1	BAZ1A	CFP	B2M	CD83	AHNAK	BIRC3	ARL6IP1	FTL	CD44	ATP1B1	CD1C	ATP13A3	C1QB	AP2S1	ALDH1A1	C1QC	C1QC	ALOX5AP	C1QC	ASAH1	AIG1	ACTN11	CD481	CXCR4	AK3	AKR1B1	ESYT1	AMPH
		CARD16	ANXA2	C1QA	C1QC	CREM	CD300E	ALDOA	C15orf48	CCL4	ADGRL3	ADAM12	ADAMDEC1	AQP9	ABL1	ABLIM3	ALDH6A1	APOBEC3B	AGTRAP	AP1B1	ATP6V1F	BST2	CORO1A	BIRC3	CHMP1B	ANXA1	BTG1	ASF1B	FUCA1	CHORDC1	BGN	CD1E	ATP1B3	C1QC	ARHGDIB	ANKH	CCL13	C3AR11	AP2A2	C3AR1	ATP6V1F	AKR1B1	ADAM91	CD521	GAPT	AKAP132	AL161935.3	CIITA	TPST1
		CD14	APOC1	C1QC	CALM2	CTSH	CD48	ANKRD28	CASP1	CCL4L2	ADORA3	ADAM19	ADORA3	MARCKSL1	ABLIM3	ABRACL	AOAH	AQP9	AIF1	AP2A2	BCAP31	CCL2	COTL1	C1QA	CLEC10A	AP1S2	CCL4	ASPM	GLUL	CLK1	C1R	CD69	ATP2B1	C2	ARPC1B	ARL4C	CD163	CCL2	ARHGAP18	CCT2	BRI3	ALCAM	AHNAK2	CXCL21	HLA-DPA11	AKR1B11	ALDH21	RASA4	USP18
		CD37	APOE	CCL3	CAPG	CXCR4	CD52	ANPEP	CASP4	CD44	AIG1	ADAMTSL4	AF127936.1	RGS2	ABTB1	ABTB1	AP1G2	AREG	AIP	APOC1	C1QA	CCL8	EMP3	C1QB	CPVL	APLP2	CCL5	ATAD2	GPNMB	CRYAB	C1S	CD74	B4GALT1	CCL18	ARPC5	ATP11C	CD302	CD163	ARHGAP5	CD141	CAPG	ALOX5AP1	ALCAM	EEF2	HLA-DPB11	ALCAM1	ALOX5AP1	CHST2	GPER1
		CD74	ASAH1	CCL4	CCL2	DDX5	CD59	ANXA1	CD47	CD83	AKAP6	ADGRE3	AGPAT5	OLIG2	ACE	ACACB	AP1S1	ARID5B	ALDOA	APOE	C1QB	CCR1	FGR	CCL18	CST3	APOBR	CCND2	AURKA	HMOX1	DDIT3	CALD1	CD83	BCL2A1	CD59	ATOX1	ATP1B1	CD74	CD59	BCAT1	CD300A	CCL18	APMAP	ANKH	FCN11	HLA-DQB11	ALOX51	ARHGAP181	NID1	COMMD3-BMI1
		CD81	B2M	CCNL1	CD14	EEF1A1	CD63	ANXA2	CFD	CFLAR	ALK	ADORA1	AL392172.1	AC015912.3	ACP2	ACBD5	ARHGDIA	ASNS	AMPD2	ARHGAP18	C1QC	CD69	FKBP1A	CCL4	CXCR4	ARHGEF40	CD2	AURKB	IL6	DNAJA1	CAV1	CKS2	BIRC3	CD63	ATP6V1F	AXL	CTSC	CD63	BMP2K	CD74	CD591	APOC1	ANKRD28	GPR183	HLA-DRA1	ALOX5AP2	AXL1	HIVEP3	C4BPA
		CD86	C1QA	CD14	CD9	EEF1B2	CD74	ANXA5	CLEC10A	CORO1A	ANTXR1	ADRA2B	ALDH1A1	RPL29P14	ACSL1	ACCS	ARID1A	ASTN1	ANKRD13D	ARL4C	CALR	CHMP5	IFI30	CCL8	DNAJB1	ASGR1	CD247	BIRC5	LGALS3	DNAJA4	CCND1	CLEC10A	BTG1	CD74	C1QA	BASP1	CXCL12	CD74	C1QA	CLEC10A	CD63	APOC2	ANXA1	HLA-DQB1	HLA-DRB11	ANKRD22	BIN1	DUSP7	CXCR1
		CKLF	C1QB	CD74	CFD	EEF2	CD81	ARPC2	CTSH	CPVL	APBB3	AFAP1L1	ANOS1	NR4A1	ACSL4	ACOT7	ATM	ATF3	ANP32B	ARL6IP1	CAPG	CMPK2	IFITM2	CD274	DUSP2	ASGR2	CD27	BRCA1	LGMN	DNAJB1	CD59	CPVL	CCL2	CD9	C1QB	C1orf54	DAB2	CH25H	C1QB	CPM	CD68	APOE1	ANXA2	IFITM3	IFI27L1	APOC11	BLNK1	HLA-DPB1	ALAS2
		CLEC2B	C1QC	CD83	CLEC7A	EIF1	CFP	AVPI1	CXCL10	CREM	ARL4C	AFDN	APOC1	AL512603.2	ACTG1	ACP5	ATP6V0A1	ATP5B	AP1S2	ATF3	CCL18	CXCL10	IFITM3	CD38	GPR183	BST1	CD3D	BRCA2	MT1E	DNAJB4	CLDN5	CREM	CCL20	CTSC	C1QC	C1QA1	F13A1	CHKA	C1QC	CSF1R	CD9	ARHGAP18	ANXA4	JUNB	IL18R1	APOC21	BST2	IRF1	FAM20A
		CORO1A	C2	COTL1	COLEC12	EIF3F	CORO1A	C15orf48	DAB2	CXCL2	ARL5C	AIM2	APOE	AC016405.1	ADA	ACPP	ATRN	B4GALT6	AP2A1	ATP1B1	CD59	CXCL11	KLF2	CD40	HERPUD1	CAPN2	CD3E	BUB3	MT1F	DNTTIP2	CLU	CST3	CCL3	CTSD	CALM2	C1QB1	FCGBP	CREM	C6orf62	CTSC	CHIT1	ARHGAP241	ANXA5	LGALS2	KIAA0101	APOE2	C1orf54	EVL	TNFAIP6
		COTL1	CAPG	CSTB	COTL1	EIF3L	CSF3R	C1QA	DYNLT1	CXCL3	ARMC9	AK4	ARHGAP18	ADM	ADAM9	ACTG1	AXIN1	BCL2A1	APOBEC3A	AXL	CD63	DDX58	LIMD2	CD63	HES1	CARS2	CD3G	C1QA	MT1G	EREG	CNN3	CST7	CCL4	DNASE1L3	CAPG	C1QC1	FOLR2	DAB2	CALM2	CTSH	CSTB	ARL5A	APOC1	LYZ1	LAT2	ARHGAP181	C1QA1	SPN	SLC26A8
		CPVL	CD163	CTD-3252C9.4	CSF1R	FCER1A	CST3	C1QB	EIF2AK2	CXCL8	ASIC1	AKAP5	ARMC9	CAMK1G	ADAP2	ADAMTS10	AZU1	BMP6	APOBEC3C	BAIAP2	CD81	DDX60L	LST1	CD74	HLA-DMA	CCDC69	CD52	C1QB	MT1M	FKBP4	COL1A1	CXCR4	CD300E	FABP3	CAPZA2	C2	FOS	ELMO1	CCL2	CXCL16	CTSD	AXL1	APOE	NAMPT1	MALAT1	ARID5B	C1QB1	TAGAP	FAM89A
		CREM	CD59	DNAJA1	CST3	FCGR2B	CSTA	C1QC	EPSTI1	CXCR4	ATOH8	AKR1C3	ATG4C	LINC01366	ADCY1	ADAMTS14	BAIAP2	BMPR1A	ARAP2	BTG2	CD9	DYNLT1	LTA4H	CST7	HLA-DMB	CCND3	CD6	C1QC	MT1X	G0S2	COL1A2	DUSP2	CD44	FCGRT	CAPZB	C6orf62	GPR34	FOLR2	CCL8	EEF1B2	CYP27A1	BCL21	ARHGAP10	PHACTR1	NASP	ARL6IP11	C1QC2	RNF125	EIF3CL
		CSTB	CD63	DNAJB1	CSTA	FGL2	CTB-61M7.2	CACYBP	FAM26F	DUSP1	BAALC	ALDH18A1	ATP6V0D2	RNVU1-15	ADGRE1	ADAP2	BAK1	C1R	ARHGAP27	C1QA	CREG1	EIF2AK2	PLAC8	CTSB	HLA-DPA1	CCNL1	CD69	CACYBP	MT2A	GADD45B	COL3A1	DUSP5	CDKN1A	FUCA1	CCL18	CCDC151	GYPC	FRMD4A	CCND1	F13A1	DBI	BHLHE41	ARHGAP61	PPP1R15A1	NDRG2	ARRDC2	C3AR12	ID2	SAP30
		CTSB	CD68	DUSP1	CTSC	GNB2L1	CTSB	CAPN2	FTL	EIF4E	BLNK	ALDH1A2	B4GAT1	GABARAPL1	ADI1	ADCY1	BAX	C5orf45	ARHGAP30	C1QB	CTSA	EPSTI1	POU2F2	CTSC	HLA-DPB1	CCNY	CD7	CARHSP1	PSAP	HSP90AA1	COL4A2	EEF1A1	CEBPB	GPNMB	CD81	CD163	HLA-DMA	GPR34	CD14	FABP5	DNASE2	BIN1	ATP6V0A11	S100A61	PCNA	AXL2	CCDC501	LRRC8C	AREG
		CTSC	CD81	EGR1	CTSZ	GPAT3	CTSZ	CD36	FYB	FN1	BNC2	ALOX5	BBS4	AC004854.2	ADIPOR1	ADGRD1	BLVRB	CAV1	ARHGAP4	C1QC	CTSB	GBP1	PRELID1	CTSH	HLA-DQA1	CCR2	CD8A	CBX5	SDS	HSP90AB1	COL6A3	EEF1B2	CFLAR	GRN	CHCHD10	CD4	HLA-DPA1	HLA-DPA1	CD163	FCGR2A	EMP1	C1orf54	ATP6V1F1	SERPINB9	PKIB	BCL22	CCR21	SLC1A4	ITPKC
		CTSD	CD84	EIF4A2	CXCR4	GPR183	EIF1	CD44	GBP1	GADD45B	C1orf127	ALOX5AP	BEX3	HAL	ADORA3	ADK	BTBD2	CCDC144A	ARHGDIB	C2	CTSD	GBP4	PTP4A2	CTSZ	HLA-DQB1	CD300E	CD8B	CCDC34	SLC40A1	HSPA1A	CRABP2	EEF2	CREM	HEXA	CLTA	CD59	HLA-DPB1	HLA-DPB1	CD163L1	GPR1831	FABP5	C1QA1	BHLHE41	TNFAIP31	RGS11	BEX41	CD141	MARCKS	ADM
		CTSH	CFD	EMP3	CYTIP	H3F3B	EMP1	CD52	GBP2	HLA-DPA1	C2	ALPK3	BIRC5	TVP23CP1	ADPGK	ADORA2B	C14orf1	CCL7	ARHGEF1	CCL18	CTSZ	GBP5	PTPN6	CXCL1	HLA-DRA	CD302	CD96	CCNA2	YWHAH	HSPA1B	CRIP2	EIF3L	CTNNB1	HLA-DMA	COX5A	CD5L	HLA-DQA1	HLA-DQB1	CD200R1	GPR34	FBP1	C1QB1	C3AR11	WARS	S100B	BHLHE411	CD632	PPARGC1B	FLT3
		CTSZ	COMT	ENO1	DAB2	HCST	FCGR3A	CD59	GBP4	ICAM1	CACNA2D3	AMZ1	BLNK	CDKN2D	ADRB2	ADORA3	C21orf33	CCR7	ARID3A	CCL3	CYP27A1	GCH1	RHOC	CXCL10	HLA-DRB1	CD36	CHST12	CCNB1		HSPA6	CRYAB	FCER1A	CXCL2	HLA-DMB	COX5B	CD81	HLA-DQB1	HLA-DRA	CD209	GSN	FN1	C1QC1	CALM1	ZFAS1	SORL1	BIN11	CD742	LTB	MME
		DDX5	CSTB	FABP5	EMB	HERPUD1	FCN1	CD9	GK	ID2	CCDC136	ANGPT4	C11orf45	CCL7	AHR	AGO2	CAMK1	CD247	ARL6IP5	CCL4	DNASE1L3	GIMAP4	RPL18A	CXCL11	HLA-DRB5	CD37	CLEC2D	CCNB2		HSPA8	CTGF	FCGR2B	CXCL3	HLA-DPA1	COX6C	CD84	HLA-DRA	HLA-DRB1	CD28	HES11	FTH1	C3	CALR		SPINT2	C1QA2	CD811	ALMS1	MCTP2
		DNAJA1	CTSB	FBP1	EMP1	HLA-DMA	FN1	CFD	GPNMB	IER3	CCDC152	ANGPTL6	C14orf119	AC254633.1	AIF1	AIF1	CAPN3	CD3D	ARPC1B	CCND1	FABP3	GLUL	S100A10	CXCL9	HSP90AA1	CD44	CLIC3	CDC20		HSPB1	CTSK	G0S2	CXCL5	HLA-DPB1	COX7C	CDH5	HLA-DRB1	HLA-DRB5	CD63	HEXB	GPNMB	C3AR12	CCDC107		TK1	C1QB2	CD91	ETS1	RSAD2
		EIF1	CTSD	FCGR2B	ENO1	HLA-DMB	FPR1	CFL1	HLA-A	IFI30	CCL2	ANKRD22	C1QA	AL137060.3	AIFM1	AIG1	CARM1	CD52	ARPC2	CD14	FABP5	GMPR	S100A4	DNASE1L3	HSP90AB1	CD52	CMC1	CDCA3		HSPD1	CTTN	GPR183	DSE	HLA-DQA1	COX8A	CETP	HLA-DRB5	HSPB11	CD84	HLA-DMA	GPX4	CD631	CD109		TPX2	C1QC2	CD992	AHNAK	HP
		EIF3E	CTSK	FLNA	F13A1	HLA-DPA1	FPR3	CLIC1	HLA-B	IL1B	CCL8	ANKRD29	C1QB	OASL	AKAP10	AKNA	CD101	CD55	ARPC3	CD4	FAM20C	HERC5	S100A6	DRAM1	HSPA1A	CD55	CNOT6L	CDCA5		HSPE1	CXCL14	GSN	DUSP2	HLA-DQA2	CTSC	CHID1	IGSF21	IGF1	CD99	HLA-DMB	GSTO1	CD741	CD276		VASH1	C31	CEBPD	SEPTIN11	AQP9
		EIF3F	CTSS	FOLR2	FABP5	HLA-DPB1	GAPDH	CST3	HLA-C	KDM6B	CCSER1	ANKS6	C1QC	CLSTN3	AKAP11	ALAD	CD4	CD83	ARPC4	CD59	FCGRT	IDO1	SERPINA1	ENPP2	HSPA8	CD93	CORO1A	CDCA8		HSPH1	CYB5A	GZMB	EHD1	HLA-DQB1	CYB5A	CISD2	IL2RA	ITM2B	CLTC	HLA-DPA1	H2AFY	CD811	CD631		YWHAH	C3AR13	CIRBP	SLAMF7	ECHDC3
		EIF3L	DEFB1	FOS	FBP1	HLA-DQA1	GCA	CSTB	HLA-DPA1	KYNU	CD163	APLN	C2	PNPLA1	AKR1A1	ALDH1A1	CEBPD	CDK14	ARPC5	CD74	FPR3	IFI16	SH3BGRL3	GBP1	IL1B	CDA	CST7	CDK1		IER5	CYR61	HERPUD1	ELL2	HLA-DQB2	DAB2	CLECL1	ITM2B	LGMN	CMKLR1	HLA-DPB1	LAMP1	CD84	CD68			CCL3L11	CITED21	IL7R	GADD45A
		ENG	DHRS7	FOSB	FCGRT	HLA-DQB1	GMFG	DAB2	HLA-DPB1	LYZ	CD163L1	APOC1	CCDC152	AL627309.6	ALDH1A1	ALDH5A1	CMKLR1	CDS1	ARRB1	CD81	FTL	IFI27	STXBP2	GBP2	JUNB	CDC42	CTSW	CDK4		IFI30	DAAM1	HLA-DMA	EMP1	HLA-DRA	DYNLL1	CLIC2	LILRB5	LINC-PINT	COLEC12	HLA-DQA1	LAMP2	CD91	CD81			CCL4L21	CKLF	CAMK1D	ANKRD34B
		FCER1G	DNASE2	FTH1	FN1	HLA-DRA	H3F3A	EMP3	HLA-DQA1	MAP2K3	CD209	APOE	CCDC34	LINC01619	ALDH9A1	ALDH6A1	CRHBP	CFHR2	ARRB2	CD83	FUCA1	IFI35	TSPO	GBP4	LMNA	CDC42EP3	CXCL13	CDKN2C		IL1B	DCN	HLA-DPA1	EREG	HLA-DRB1	ECH1	CMKLR1	MAF	LTC4S	CREG1	HLA-DQA2	LGALS1	CLEC10A	CD9			CD69	CLEC10A1	NKG7	SMIM11B
		FCGR2B	ECM1	FUS	FOLR2	HLA-DRB1	H3F3B	ENO1	HLA-DRB1	MARCKS	CD28	APOL4	CCL2	RNU4ATAC	ALDH16A1	ALK	CSF1R	CHI3L2	ARRDC1	CHMP1B	GM2A	IFI44	TXNIP	GBP5	NR4A2	CDC42SE1	CXCR4	CDKN3		IL1RN	DLC1	HLA-DPB1	F3	HLA-DRB5	EIF2S2	CNDP2	MAFB	LYVE1	CSF1R	HLA-DQB11	LGALS3	CLEC5A	CD991			CD742	CLEC5A1	HLA-DQA1	CHI3L2
		FCGRT	EEF1D	GADD45B	FOSB	HNRNPA1	HLA-DPA1	FABP5	HLA-E	MNDA	CD320	AQP3	CCNA2	MTCO3P23	ALK	ALOX5	CSNK1G2	CKS2	ATG16L2	CITED2	GPNMB	IFI44L		HAPLN3	NR4A3	CDKN2D	CYTIP	CDT1		INHBA	DSP	HLA-DQA1	FNDC3B	IGSF6	ENO1	CR1	MRC1	MAF	CTSB	HLA-DRA	LGMN	CLEC9A1	CLIC1			CD812	CLEC9A	ATP8B2	HTRA1
		FGL2	EMP3	GAPDH	FRMD4B	INSIG1	HLA-DPB1	FBP1	HNRNPA1	MT1X	CD38	AQP9	CCND1	FOSL1	AMPD3	ANKH	CTSF	CNN3	ATG3	CKS2	GRN	IFI6		HLA-A	PRDM1	CEBPB	DUSP2	CENPE		JUN	DSTN	HLA-DQA2	FOSL2	ITM2B	FABP5	CREG1	MS4A4A	MALAT1	CXCL12	HLA-DRB1	LTBP3	CNDP2	COPRS			CD92	COMMD6	PTP4A3	WASF1
		FLNA	FABP3	GPR34	FTH1	JAML	HLA-DQA1	FCGRT	IFI16	MT2A	CD93	AR	CCNE2	CCND2	ANKH	ANKRD52	CTSK	CRIP1	BATF3	CLTC	GSN	IFIH1		HLA-B	RGS1	CEBPD	DUSP4	CENPF		JUND	EGR1	HLA-DQB1	FTH1	LGALS3	FN1	CRYL1	NCKAP5	MAN1A1	DAAM1	HLA-DRB5	MARCO	CREM1	CPM1			CH25H1	COX6A2	HLA-DOA	ACSL1
		FN1	FBP1	GSTO1	GAPDH	LSP1	HLA-DQB1	FGR	IFI35	NFE2L2	CFD	ARAP3	CD163	NTRK3	ANKRD12	ANKS1A	EPHB2	CSN1S1	BCL2A1	CREG1	HEXB	IFIT1		HLA-C	SGK1	CFP	ETS1	CENPK		KLF2	EMP1	HLA-DQB2	G0S2	LGALS3BP	FTL	CTSB	NRP1	MRC1	DAB2	HMGA1	MGLL	CSF1R2	CRIP1			CHKA2	COX7A11	SFMBT2	NFE2
		FPR3	FCGR3A	H3F3B	GAS6	NR4A3	HLA-DRA	FKBP1A	IFI44L	NFKB1	CHIC1	ARFGEF3	CD163L1	ELF3	ANKRD52	AP1B1	EPHX1	CTNNAL1	BID	CREM	IGSF6	IFIT2		HLA-DPA1	ZNF331	CKAP4	EVL	CENPM		LDLR	EMP2	HLA-DRA	GK	LGMN	FUCA1	CTSD	P2RY14	MS4A4A1	DSC2	ITGAX1	NOP10	CSF2RA	CSTB1			CLEC5A1	CRYAB	ENDOD1	KCNJ15
		FTL	FN1	HLA-DMA	GPR34	PABPC1	HLA-DRB1	FN1	IFI6	NFKBIA	CMBL	ARHGEF17	CD200R1	TMEM88	ANKS1A	AP2A2	ERP29	CXCL9	BIN2	CTSB	LAMP1	IFIT3		HLA-DPB1		CLEC4A	FGFBP2	CENPN		MARCKSL1	EPAS1	HLA-DRB1	GLIPR2	LIPA	GABARAP	CTSL	PDK4	MS4A71	EGFL7	JAML1	NUPR1	CST31	CTSB1			CLEC9A2	CST3	NRROS	KREMEN1
		GNAS	FOLR2	HLA-DPA1	GYPC	PHACTR1	HSPB1	FOLR2	IFIT1	NFKBIZ	CMKLR1	ARHGEF28	CD209	AC120193.1	ANO6	AP3S2	F13A1	CXCR6	BLOC1S1	CTSC	LGALS3	IFITM1		HLA-DQA1		CLEC7A	FKBP11	CENPW		NEAT1	EPS8	HLA-DRB5	H3F3B	MS4A4A	GATM	CXCL12	RBPJ	RGS1	EGR11	LPAR6	OTOA	CTSB1	CTSD			CLN82	CTSH1	EFNB1	APCDD1
		GSTK1	FTL	HLA-DRA	HLA-A	PLAUR	KLF6	GAPDH	IFIT2	NINJ1	CNRIP1	ARL4A	CD276	TSPYL2	ANTXR1	APLP2	FADS2	DEFB1	BLVRA	CTSD	LGMN	IFITM2		HLA-DQB1		CNPY3	FYN	CEP55		NR4A1	F2R	HSP90AA1	HIF1A	MS4A6A	GLUL	DAB21	RGS1	RNASE1	EMB	LSP11	P2RX4	CTSH	CTSZ1			CNDP21	CX3CR1	CRIP1	KCNE1
		H3F3A	FUCA1	HLA-DRB1	HLA-B	PLSCR1	LILRB5	GLIPR2	IFIT3	OLR1	COBLL1	ARMH1	CD28	CDKN1C	ANXA1	APMAP	FAM3A	DIO2	BRI3	CTSZ	LIPA	IFITM3		HLA-DRA		COMMD6	GIMAP7	CHCHD2		NUDC	FILIP1L	HSPA8	ICAM1	NPC2	GPX4	DHRS3	RNASE1	RNASE6	EPB41L1	MS4A4A	PDXK	CXCL161	CXCL16			CREM2	DDIT4	MYADM	ALOX15B
		H3F3B	GCHFR	HSP90AA1	HLA-C	PPA1	LIMD2	GSN	IFITM3	OTUD1	COL23A1	ASAP2	CD59	CACNA1A	ANXA4	APOBR	FARP1	DNAJB4	BTG1	CXCL12	MGST3	IL1RN		HLA-DRB1		CORO1A	GNG2	CKAP2		PPIF	GNG11	HSPE1	IER3	NUPR1	GSN	DLEU7	SEPP1	RND3	EPN2	MYDGF	PLA2G7	DAGLB	CXXC5			CSF1R3	DEGS1	SGK1	ERLIN1
		HCST	GLUL	HSP90AB1	HLA-DPB1	PTPRE	LMNA	GSTO1	IL1RN	PDE4DIP	COLGALT2	ASB2	CDKN3	LINC00513	AP1B1	APPL2	FARSA	DPYSL3	BTK	CXCL2	MMP14	IL4I1		HLA-DRB5		COX7A2L	GNLY	CKAP5		PPP1R15A	GPX3	IL1B	IL1A	PLD3	HBA2	DST	SESN1	SELENOP	ETV5	PARVB	PLIN2	DHRS7	DBI			CSF2RA1	EEF1B2	PRR5L	PHC2
		HLA-A	GNB2L1	HSPA1A	HLA-DQA1	REL	LSP1	H2AFY	IL4I1	PHLDA1	CRYBB1	ATG9B	CENPF	CITED4	AP2A2	ARHGAP19	FCGBP	DUSP4	CALHM2	CXCL3	MMP9	IRF1		ICAM1		CREB5	GPR171	CKLF		RGS2	HOPX	IL1R2	IL1B	PRDX1	HBB	EBI3	SLC1A3	SLC1A3	F13A1	PID1	PRCP	DOCK4	DDAH2			CXCL162	EIF4A21	ITPR3	GIMAP1-GIMAP5
		HLA-B	GPNMB	HSPA1B	HLA-DQB1	RGS2	LST1	HCST	IRF1	PLAUR	CT75	ATL1	CEP55	PANX2	AP2M1	ARHGAP6	FCGRT	DUSP5	CALM3	CYFIP1	NPC2	IRF7		IDO1		CRISPLD2	GZMA	CKS2		RPL39	HSPB1	INSIG1	IL1RN	PTGDS	HINT1	EPAS1	SLC40A1	TNFRSF21	FAM13A	PIK3IP1	PRDX1	DST	DHRS9			CYFIP1	FCER1A	SEZ6L	DSC2
		HLA-C	H3F3A	HSPA8	HLA-DRA	RILPL2	LYZ	HLA-B	IRF7	PLEK	CTTNBP2	ATP1B2	CHI3L1	KCNJ15	APH1A	ARHGAP9	FES	ENO2	CAMK1	DAB2	NPL	ISG15		IL18BP		CRTAP	GZMB	CLSPN		SERPINH1	ID1	JUNB	IL23A	RNASE1	HNMT	EPB41L2	SLCO2B1	USP53	FCGRT	RGS1	RALA	ELMO11	DSTN			DDX241	FCGR1A	CA2	C3orf86
		HLA-DMA	HEXA	HSPB1	HLA-DRB1	RNASE6	MNDA	HLA-C	ISG15	PLIN2	CXCL10	ATP2B2	CMKLR1	PTGS2	APMAP	ARL3	FKBP8	F2R	CAP1	DAPK1	NR1H3	ISG20		IL32		CSF3R	GZMH	COMMD4		SLC20A1	ID3	LGALS2	IL7R	SERPINF1	HSPA8	ETV5	STAB1	VSIG4	FCHO2	RGS10	RRAGD	EPB41L2	ECM1			DDX52	FCGR2A1	RHOF	MMP9
		HLA-DMB	HNRNPA1	HSPH1	HMOX1	RPL10	MS4A4A	HMGA1	LAP3	PNRC1	CXCL12	ATP9A	CNRIP1	SPAG5-AS1	APPL2	ARL5A	FOLR2	F3	CAPNS1	DNAJA4	NUPR1	LAP3		IL4I1		CSTA	GZMM	COX8A		SLC2A3	IFI27	LITAF	INHBA	SERPING1	HSPB1	EXT1	WLS	ZFHX3	FGFR1	RHBDF2	S100A10	FCER1A	EMP11			EGR2	FCGR2B1	TPPP3	PIM1
		HLA-DPA1	HPGDS	ID2	IFI30	RPL10A	MSR1	IFI27	LGALS9	PPP1R15A	CXCL9	BCAR1	COBLL1	AL356215.1	AQP9	ARMC9	FZD2	FAM169A	CAPZA1	DNAJB1	OTOA	LGALS9		IL7R		CTSS	HOPX	CTSB		SOD2	IFITM1	LMNA	IVNS1ABP	TMEM176B	IDH1	FCGR3A		ZNF812P	FOLR2	RNASE1	S100A11	FCGBP	EVA1B			EGR3	FCGRT1	NPIPA2	ARID5B
		HLA-DPB1	HSPB1	IER2	ITM2B	RPL11	MT-ND2	ITM2B	LGMN	REL	CYP2U1	BCL2A1	COL23A1	CATIP-AS1	ARHGAP6	ARMT1	GAA	FBP1	CAPZA2	DNASE1L3	PLA2G7	LY6E		IRF1		CYBB	ICOS	CTSD		STXBP2	IGFBP4	LTB	KDM6B	TREM2	IDH2	FCGRT			FOXO3	RNASET2	SDC4	FCGR2A1	FABP5			EIF4A21	FEZ21	FCMR	CDKN2C
		HLA-DQA1	IFI27	IER5	JUND	RPL13	MXD1	LCP1	LY6E	RGS2	DEPTOR	BEAN1	COLEC12	VNN3	ARHGAP17	ARRB2	GAS7	FCAR	CAPZB	EGR1	PLD3	MNDA		ISG15		CYP1B1	IFITM1	DDX39A		TIMP1	IGFBP6	MYADM	KYNU	VSIG4	IFI27	FMNL2			FPR3	SPINT2	TMEM63A	FCGR2B	FBP11			EPB41L21	FILIP1L	OPTN	KLF9
		HLA-DQB1	KCNMA1	IFRD1	LDHA	RPL13A	NAMPT	LDHA	MARCO	SNX10	DIRC3	BEND3P2	CRYZ	DUSP2	ARHGAP18	ASRGL1	GATM	FCGR1CP///FCGR1B///FCGR1A	CASP1	EGR2	PLIN2	MT2A		ISG20		DAZAP2	IKZF3	DEK		TNFSF14	IGFBP7	NAP1L1	LCP2		LDHB	FOLR2			FRMD4A	STAB1	TNS1	FCGR3A1	FCGR2B			FCER1A1	FOLR21	SEPTIN1	TNFSF12-TNFSF13
		HLA-DRA	LAMP2	ITM2B	LGALS1	RPL14	NPC2	LGALS1	MT-ATP6	SOCS3	DMD	BHLHE41	CSF1R	PHLDA1	ARHGAP25	ATG16L2	GINS1	FHL1	CASP4	ENPP2	PLTP	NAPA		LAMP3		DMXL2	IL2RB	DHFR		TRA2B	KRT18	NDRG2	LIMS1		LGALS3	FRMD4A			FRMD4B	TUBA1B	TREM2	FILIP1L1	FN1			FCGBP1	FOS2	ZNF551	MERTK
		HLA-DRB1	LGALS1	JUN	LGMN	RPL15	PLD3	LGALS3	MT2A	SOD2	DUSP27	BPI	CTSB	AC007952.4	ARHGAP26	ATP1B4	GM2A	FSTL1	CCDC115	ETV5	PRDX1	NEXN		LAP3		DPYD	IL2RG	DLGAP5		TSPYL2	KRT8	NPM1	LITAF		LIPA	FRMD4B			FSCN1	USF2	TSN	FMNL3	FPR31			FCGR2A2	GAS61	CD8A	FCGR1A
		HSD17B11	LGALS3	JUNB	LILRB5	RPL18	PMP22	LSP1	MTHFD2	SQSTM1	DUSP4	C11orf21	CTTNBP2	IER5	ARHGAP27	ATP2A3	H1F0	GABRG2	CCDC12	F13A1	PSAP	NMI		LGALS2		DUSP1	IL32	DNAJC9		UBB	LCN2	NR4A2	MALAT1		MDH1	FTL			FXYD6	VSIG4	TXN	FRMD4A1	FTH11			FCGR2B1	GNAS2	SPRED1	TMEM39A
		HSPA8	LGMN	KLF2	LIMS1	RPL18A	PPIF	LY6E	MX1	TNF	EBI3	C15orf48	DAB2	NFE2	ARHGAP35	ATP2B1	H1FX	GARS	CCDC57	FAM213A	RNASE1	NUPR1		LILRB4		DUSP6	IL7R	DNASE1L3		ZC3H12A	LMNA	NR4A3	MAP2K3		MGST3	FUCA1			GAS2L3		VAT1	FRMD4B	FUOM			FCGR3A2	GPAT3	LAT	ADAM19
		IFI30	LILRB5	KLF4	LSP1	RPL21	PRELID1	MIF	MX2	TNFAIP2	EDA	C1orf226	DEPTOR	EDN1	ARHGDIB	ATP2B4	HN1L	GBP2	CCDC88C	FCGR2A	SDC2	OAS1		LITAF		EEF1D	ISG20	DNMT1		ZFAND2A	LMO7	PAK1	MARCKSL1		MSR1	GLO1			GAS6		VIM	GATM1	GADD45GIP1			FEZ22	GPR1832	RHOC	DAPK2
		IFITM2	LIPA	KLF6	LST1	RPL23A	RILPL2	MS4A4A	NMI	TNFAIP3	EDNRB	C1RL	DHCR24	U62317.3	ARHGEF12	ATP6AP2	IGF1	GEM	CCM2	FCGRT	SDS	OAS2		MMP9		EFHD2	ITM2A	DTYMK			MAP1B	PHLDA2	MCL1		MYL12A	GLUL			GATM			GPR341	GALM			FILIP1L2	GPR341	ARRDC3	TRPV4
		IFITM3	MARCO	LDHA	LTA4H	RPL26	RPL11	MS4A6A	NUB1	WTAP	EMBP1	C7orf57	DYNLL1	RNVU1-25	ARID4A	ATP6V0A1	INPPL1	GPC4	CCND3	FGL2	SPP1	OAS3		MT2A		EIF2S3	KLRB1	DUT			MDK	PKIB	MMP19		NCF4	GNAS			GNG11			GPX11	GAS2L31			FN1	GPRIN31	ABLIM1	TNFSF14
		ITGB2	MGST3	LGALS1	LYVE1	RPL28	RPL13	MT-CO3	NUPR1	ZFP36	EPHB3	CA12	ECM1	MIR3175	ARL6IP1	ATP8A1	ITGB5	GZMB	CCNI	FOSB	TMEM176A	OASL		MTHFD2		EIF3E	KLRD1	ENO1			MGP	PLD4	MXD1		NDUFA1	GNG2			GOLGA4			GPX3	GLIPR21			FRMD4A2	GSN1	ZAP70	GK
		ITM2B	MS4A4A	LGALS3	LYZ	RPL29	RPL13A	MT-ND1	OAS1		ETS2	CA2	EGFL7	PLK3	ARMC9	ATP8B4	ITSN1	HCAR3	CCZ1	FPR3	TMEM176B	PARP14		NINJ1		EIF3H	KLRF1	EZH2			MGST1	PMAIP1	NAMPT		NDUFA4	GPNMB1			GOLIM4			GSN1	GNAS1			FZD1	H3F3B	IL32	MS4A4A
		JUNB	MSR1	MAF	MAF	RPL3	RPL18A	MT-ND2	PARP14		EYA2	CALHM1	EPDR1	S100A8	ARMT1	ATPAF1	KCNAB2	HES1	CD300A	FRMD4B	TREM2	PARP9		NR1H3		EIF3M	KLRG1	FAM111A			MMP9	PPA1	NFKB1		NDUFB2	HCLS1			GPR34			HAMP	GPNMB			GATM2	HCST1	ID1	VNN1
		LAPTM4A	NCF1	MS4A4A	MAMDC2	RPL30	RPL21	MT-ND3	PLEK		F13A1	CAMP	F13A1	LINC01215	ARNT	ATRN	KCNQ1	HSD17B6	CD300C	FTL	TXN	PLAC8		PARP14		EIF4E3	LAG3	FAM111B			MT1E	PPP1R14A	NFKBIA		NPC2	HMOX1			GYPC			HAVCR2	GSN			GPR1832	HERPUD1	ITK	NRG1
		LY86	NDUFA4	MS4A6A	MPEG1	RPL31	RPL26	MT2A	PLSCR1		F2RL3	CAMSAP3	F2RL3	VCAN	ARRB2	AZU1	KDM5D	HSPA1L///HSPA1B///HSPA1A	CD300E	FUCA1	VAT1	PLEK		PLA2G7		EMB	LAT	FEN1			MT1M	PPP1R15A	NLRP3		NPL	IDH1			HPGDS			HERPUD11	GSTO11			GPR342	HLA-DMA1	IRF4	MGAM
		LYZ	NPC2	MS4A7	MRC1	RPL32	RPL28	MYL6	PMP22		FAM174B	CAPN11	FABP4	SYNPO2	ATG4C	B3GNT5	LRRC37A3	HSPA8	CD37	GATM		PLSCR1		PLEK		EMP3	LBH	FOXM1			MYL9	PTPRE	NRG1		NPM1	IFI27			HRH1			HEXA	HAVCR2			GPX12	HLA-DMB	CD69	LAMC1
		MNDA	NUPR1	MTRNR2L12	MS4A4A	RPL34	RPL29	NUPR1	PPA1		FAM177B	CARMIL1	FADS2	ARMH1	ATG7	BACE1	LSR	IDO1	CD47	GLUL		PML		PLEKHO1		ENTPD1	LCK	GALM			NFIB	REL	OLR1		NUPR1	IFT74			IFI16			HLA-DMA1	HCST			GPX31	HLA-DOA1	RHOH	MTARC1
		MS4A6A	PLBD1	MTRNR2L8	MT-ATP6	RPL35A	RPL32	PEA15	PRELID1		FCGBP	CARMIL3	FAM111B	SLC7A5	ATOX1	BAIAP2	LZTR1	IFI27	CD48	GNPDA1		PNPT1		PPA1		ERICH1	LTB	GAPDH			NNMT	RGS1	OSM		OST4	ITGA9			IGF1			HLA-DMB1	HEXB			GSN2	HLA-DPA1	PLD4	GCA
		MT-ATP6	PLD3	MYL6	MT-CO3	RPL4	RPL34	PFN1	PSMA2		FOLR2	CCDC162P	FAM50B	IFITM10	ATP2B1	BCAR3	MAP3K14	IFNG	CD52	GPNMB		PSMA4		PRDX1		EVI2A	MALAT1	GGCT			OCIAD2	RPL10A	PDE4B		PARK7	ITLN1			IGFBP4			HLA-DOA	HGF			HAMP1	HLA-DPB11	CTSW	HLX
		MT-ND1	PLTP	NEAT1	MT-CYB	RPL41	RPL35A	PGAM1	PSMA4		FUCA1	CCDC85C	FCGBP	C15orf48	ATP6V0D2	BCL2L11	ME1	IFRD1	CD55	GPR183		PSMB8		PSMB8		EVI2B	MIAT	GGH			PCOLCE	RPL11	PFKFB3		PCBD1	ITM2B			IL2RA			HLA-DPA11	HLA-DMA			HAVCR21	HLA-DQA11	CD96	CLEC4D
		MT-ND2	PMP22	NEU1	MT-ND1	RPL5	RPL39	PGK1	PSMB10		FZD9	CCL17	FCGR2B	FOSL2	ATP6V1C1	BEX3	METTL7A	IL1RAP	CD68	GPR34		PSMB9		PSMB9		FAM200B	NKG7	GINS2			PDLIM1	RPL13A	PHLDA1		PEBP1	KCNMA1			IQGAP2			HLA-DPB11	HLA-DPB1			HERPUD12	HLA-DQB11	ADGRG1	VNN2
		NPM1	PRDX1	NR4A1	MT-ND2	RPL6	RPL41	PHLDA1	PSMB8		GAL3ST4	CCL22	FKBP9	RNVU1-27	ATP8A1	BIN1	MIR4800///MXD4	IL2RB	CD79B	HBEGF		PSME2		PSME2		FBXL5	OCIAD2	GMNN			PERP	RPL15	PLAUR		PFN1	LGMN			ITGB5			HLA-DQA11	HLA-DQA1			HEXA1	HLA-DRA1	LBH	SH3PXD2B
		NUPR1	PSAP	NR4A2	MT-ND3	RPL7	RPL7	PKM	PSMB9		GALNT14	CCNA1	FN3K	MIR5194	ATP8B4	BLVRB	MIR6778///SHMT1	INPP5F	CDA	HERPUD1		RABGAP1L		PTGDS		FGR	ODF2L	H2AFV			PMEPA1	RPL18	PLEK		POMP	LILRB5			ITM2B			HLA-DQB11	HLA-DQB1			HIF1A2	HLA-DRB11	BCL11B	SLA
		PLAUR	RBP4	PFN1	OLR1	RPL7A	RPL8	PLIN2	PSME1		GAPT	CCND2	FOLR2	AC215522.2	ATP11A	BNC2	MIR6849///MIR1234///MIR939///CPSF1	ITGA7	CDC42	HES1		RBCK1		RARRES3		FKBP1A	PCSK7	H2AFX			PPIC	RPL18A	PLSCR1		PPDPF	LINC01272			ITPR2			HLA-DRA1	HLA-DRA			HLA-DMA2	HMGB1	GZMH	DYSF
		PLEC	RNASE1	PKM	PEPD	RPL9	RPS13	PLP2	PSME2		GATM	CCND3	FOXRED2	NFKBIZ	ATP13A2	BRI3BP	MIR6884///MED24	JCHAIN	CDC42EP3	HLA-DMA		RNF213		SERPING1		FLNA	PDCD4	H2AFZ			PPP1R14A	RPL19	PNP		PSMA4	LIPA			ITSN1			HLA-DRB11	HLA-DRB1			HLA-DMB2	HMGN11	LEF1	HRH2
		PLSCR1	RND3	PLAUR	PKM	RPLP0	RPS14	PLTP	RARRES3		GFRA2	CCR2	FPR3	AC079209.1	ATRN	BST1	MMP9	KCNJ15	CDH23	HLA-DMB		RSAD2		SLAMF7		FMNL1	PIK3IP1	HELLS			PRSS23	RPL22	PNRC1		PSMA7	LY96			JUN			HLA-DRB51	HLA-DRB5			HLA-DOA1	IER31	MGLL	LIMK2
		PSAP	RPL10A	PLTP	PLTP	RPS13	RPS15	PMP22	RIPK2		GIMAP5	CD101	FRMD4A	RARA-AS1	B3GNT2	BTBD2	MPG	KCNV1	CDKN1C	HLA-DPA1		SAMD9		SLAMF8		FOS	PIM2	HINT1			RARRES2	RPL23A	PPIF		PSMB1	LYVE1			KCTD12			HMGN1	HOMER31			HLA-DPA12	IFI161	SPOCK2	PARP9
		RNASE6	RPL29	RGS1	PMP22	RPS14	RPS24	PSME2	RNASE1		GIMAP7	CD1A	FUCA1	PDE4B	B3GNT7	C12orf76	MRPL12///SLC25A10	KIAA0101	CDKN2D	HLA-DPB1		SAMD9L		SNX10		FPR1	PNISR	HIST1H4C			RGS5	RPL24	PPP1R15A		PSME2	MAF			LGMN			HPGDS1	HSPB11			HLA-DPB12	IFNGR1	CD6	SEMA3C
		RNASET2	RPL30	S100A10	RBPJ	RPS15A	RPS9	RALA	RNF213		GNG2	CD1B	GALM	BCL2A1	BASP1	C19orf38	NAIP	KLRB1	CEBPA	HLA-DQA1		SERPING1		SOD2		FXYD5	PPP2R5C	HLA-DRB5			S100A13	RPL27	PTGS2		PTMS	MARCO			LILRB5			HSPB12	IQGAP21			HLA-DQA12	IGSF211	CLEC4F	CES1
		RPL10	RPL37	S100A11	RNASE1	RPS16	S100A12	RAN	RSAD2		GPBAR1	CD1C	GAPLINC	SERPINB9P1	BBS5	C1orf127	NCF4	KLRD1	CEBPB	HLA-DRA		SP100		STAT1		GCA	PRDM1	HMGB1			S100A16	RPL27A	PTX3		RGS10	MCOLN1			LPAR6			HTRA1	KLF61			HLA-DQB12	IL13RA11	SNED1	CD55
		RPL11	RPLP2	S100A4	RPL10A	RPS17	S100A8	RHOC	S100A4		GPR183	CD1E	GAS6	NAMPT	BHLHE41	C1orf162	NDN	LAG3	CFD	HLA-DRB1		SP110		TAP1		GLIPR2	PRF1	HMGB2			SLPI	RPL29	RNF144B		RHOA	ME1			LRP1			IGSF21	LGALS12			HLA-DRA2	IL18	IKZF3	MSR1
		RPL3	RPS15	S100A6	RPL8	RPS18	S100A9	RNASE1	S100A6		GRIP1	CD274	GATM	AC034199.2	BLNK	C20orf27	NFKB2	LAMP3	CFL1	HMOX1		SPATS2L		TMEM176A		GMFG	PRKCH	HMGB3			SOX4	RPL3	RNF19B		RPL15	ME2			LTC4S			IL13RA1	LGALS3			HLA-DRB12	ITM2B1	CD247	MAP2K6
		RPL6	RPS16	S100A8	S100A8	RPS19	SAMSN1	RNH1	SAMD9L		GSDMA	CD52	GIMAP7	MRPL37P1	BLOC1S2	C5AR2	NID1	LECT1	CFP	HSP90AA1		SSB		TMEM176B		GPSM3	PTPN7	HMGN2			SPARC	RPL30	SAT1		RPL36AL	MERTK			LYVE1			IL18	LGMN1			HLA-DRB52	LAIR11	NFATC2	S100A12
		RPL7	RPS27L	S100A9	S100A9	RPS2	SERP1	S100A10	SAT1		GTF2IRD2B	CD69	GIMAP8	SLC2A14	BLVRA	CAB39	NISCH	LMO7	CHMP4B	HSP90AB1		STAT1		TNFAIP2		H1FX	PYHIN1	HMMR			SPARCL1	RPL31	SDC2		RPS18	MMD			MAF			ITM2B1	LHFPL2			HPGDS2	LAPTM4A	LCK	IRS2
		RPS3	RPS7	SEPP1	SEPP1	RPS23	SERPINA1	S100A11	SERPINA1		HECTD2	CDH23	GOT1	NR4A2	BLVRB	CABLES1	NOC2L	LOC100506558///MATN2	CHST2	HSP90B1		STAT2		TNFSF10		H3F3B	RAC2	HNRNPAB			SPTBN1	RPL32	SERPINB9		RPS2	MRC1			MAFB			KLHL5	LILRB4			HSPB13	LDHB	GNLY	DDX58
		RPS4X	S100A10	SERF2	SERPINA1	RPS27	SERPINB1	SEPP1	SOD2		HGF	CDKN2A	GPNMB	NTSR1	BST2	CACNA2D3	NRP2	LPL	CIRBP	HSPA1A		TAP1		TNFSF13B		HCST	RARRES3	HSP90AA1			TAGLN	RPL37A	SH3BGRL3		RPS28	MS4A4A1			MAMDC2			LAIR1	LIMA1			HTRA11	LPAR61	IL3RA	ARHGAP24
		RPS6	S100A11	SGK1	SH3BGRL3	RPS27A	SERPINF1	SERPINF1	SRGN		HMCN1	CDS1	GPR34	SYTL1	BTN2A2	CALM2	NUCB1	MAFF	CKB	HSPA1B		TIMP1		TXN		HEBP2	RASGRP1	HSPE1			TCF4	RPL4	SLC16A10		RPS5	MS4A6A			MAN1A1			LAPTM4A	LINC02185			ID23	LTC4S1	GPR174	LMNB1
		SERPINB1	S100A4	SH3BGRL3	SLC40A1	RPS3	SGK1	SH3BGRL3	SSB		HMGB1P41	CECR2	GPR82	ATF3	BTN3A3	CALM3	OPLAH	MARCO	CLEC7A	HSPB1		TNFSF10		UBE2L6		HIPK3	RHOH	ICMT			TFPI	RPL5	SLC25A37		SDCBP	MS4A7			MARCKS			LINC01094	LIPA			IGSF211	MARCKS1	CD5	EPHB2
		SLC3A2	S100A6	SLC40A1	SLCO2B1	RPS3A	SLC11A1	SPP1	STAT1		HPSE	CEP70	GSDMA	TREML2	C1orf21	CAMK1D	P2RY6	MAS1	CNIH4	HSPH1		TNFSF13B		VAMP5		HMGB2	RNF125	IDH2			TIMP3	RPL6	SLC2A3		SDHB	MSR1			ME1			LPAR5	LITAF			IL181	MB	CD3E	GASK1B
		SRGN	SERPINF1	SLCO2B1	STAB1	RPS4X	SLC2A3	STAB1	STX11		HRH1	CES1	H2AC11	AL732372.2	C1QA	CAMK2G	PAN2	MCM9	CNN2	ICAM1		TRIM22		WARS		HSD17B11	RNF19A	KIF11			TINAGL1	RPL7A	SLC7A5		SKP1	MTSS1			MEF2C			LPAR61	LMNA1			IMPDH21	MEF2A1	CAMK4	MMP25
		TIMP1	SLC25A6	TIMP1	TGFBI	RPS5	SRGN	TAGLN2	TAP1		HS3ST1	CH25H	H2AC12	CYTIP	C1QB	CAPN5	PATZ1	MIR22///MIR22HG	COMMD7	IDH1		UBE2L6				IER2	RORA	KIF20B			TM4SF1	RPL8	SOCS3		SLC25A5	MYO9A			MKNK1			LTC4S1	LPL			ITM2B2	MEF2C1	RORA	RNASE2
		TMBIM4	SRP14	TMEM176A	THBD	RPS6	STXBP2	TIMP1	TNFAIP8		HS3ST2	CHDH	H2AC13	C6orf223	C1QC	CARD11	PDE4A	MIR7703///PSME2	CORO1A	IER3		USP18				IL17RA	RPS15A	KIF22			TNFRSF12A	RPL9	SOD2		SLC40A1	NDST3			MRC1			LUZP1	MARCO1			KCNMB11	MGST2	CARMIL2	PLSCR1
		TMEM176B	TCN2	TMEM176B	TMEM176B	RPS7	TIMP1	TPI1	TNFSF10		HTR2B	CHI3L1	H2AC14	BX640514.2	C2	CAT	PFAS	MMP1	COTL1	IGF1		VAMP5				IQGAP1	RPS27	KIF23			TPM1	RPLP0	SPHK1		SMS	NFIC			MS4A4A			MAGED21	MATK			LAMP11	MS4A6A1	EMP1	PLBD1
		TMEM59	TIMD4	TRA2B	TPI1	RPS8	TKT	TPM4	TNFSF13B		HTR7	CHIT1	H2BC14	ARL4A	C3AR1	CAVIN1	PFKFB3	MT1A	COX6A1	IL2RA		WARS				IRAK3	RPS3	KIFC1			TPM2	RPS11	SPP1		SRP14	NPC2			MS4A6A			MEF2A	MGST3			LTC4S2	MSR12	APBA1	GIMAP1
		TNFSF13B	TMSB4X	TSC22D3	TPT1	RPS9	TNFRSF1B	TPT1	TYMP		IFI44L	CISH	H3C2	AC245014.3	C5AR1	CBX1	PIK3CD	MT1X	COX7A2L	ITGB5		XAF1				ITGAM	RUNX3	KPNA2			TSC22D1	RPS13	SRGN		ST13	NPL			MSR1			MGAT4A	MITF			MAGED22	MYL21	CCL5	AGFG1
		TUBB4B	TREM2	TXNIP	TREM1	RPSA	TREM2	TUBA1B	UBE2D1		IGF1	CLDN1	H3C3	ATP2B1-AS1	C5AR2	CBX7	PIP	MTHFD2	CPPED1	ITM2B		XRN1				JUND	SEPT1	KPNB1			VCL	RPS14	THBD		STMN1	NR1H3			MYL2			MPC2	MSR11			MCM5	MYL7	CCL3L1	FLVCR2
		UBB	TSPAN15	UBB	TSPAN4	SLC25A6	TUBA1B	TUBB	UBE2L6		IGFBP4	CLEC12B	H3C8	AC253572.1	C6orf62	CCDC149	PLD3	MTMR11	CRBN	JUN		ZC3HAV1				KCNE3	SH2D1A	LDHB				RPS15A	THBS1		TCEAL8	NRP1			MYO5A			MSR11	MYL61			MGAT4A1	NBDY	IL2RB	GNG10
		UBC	UBB	ZFP36	TYMP	SPINT2	UBA52	VDAC1	VAMP5		IL10	CLEC1A	H4C13	KLF4	C12orf76	CCDC152	PLEC	MYOF	CSF1R	KCNMA1						KLF2	SH2D2A	LIG1				RPS16	TIMP1		TMSB4X	P2RY13			NAV2			NDRG2	MYO1E			MMD	NCF41	RASGEF1B	ZNF438
		YBX1	VAMP8	ZFP36L1	UPP1	SRGN	VCAN	VIM	WARS		IL12RB1	CLEC4D	HECTD2	ASTL	CACNA2D3	CCDC88B	PLTP	NEDD9	CSK	LACC1						KLF6	SIT1	LMNB1				RPS18	TNF		TPI1	PABPC4			NFATC2			NPC2	NAA20			MSR12	NPC22	LY9	CD82
		ZFP36	VSIG4	ZFP36L2	VIM	ZNF331	WARS	YWHAQ	XAF1		IL6R-AS1	CLEC4F	HJURP	SLC2A3	CADM1	CCDC9B	POU2F2	NET1	CSNK2B	LAMP1						LCP1	SLC38A1	LSM2				RPS19	TNFAIP3		TUBB	PDE4DIP			NFIA			NUCKS1	NENF			NDRG21	NPM11	TRNP1	MX2
											INKA1	CLEC6A	HPGDS	TAMALIN	CALHM6	CCNG2	PPBP	NMB	CTSS	LGMN						LENG8	SLFN5	LSM4				RPS2	TNFAIP6		TXN	PDK4			NR1D2			OLFML3	NPC21			NR4A3	OFD1	CD79A	BASP1
											INPP4B	CLSTN3	HS3ST2	TMEM52B	CALM3	CCNY	PPIL2	NME5	CUX1	LIPA						LGALS1	SPOCK2	LSM5				RPS20	TNFAIP8		UBB	PHACTR2			NRIP1			OLR1	NRP21			NUCKS11	OGFRL11	TCF7	CLEC4E
											IQCD	CLU	HSD17B14	AL353662.1	CALR	CCS	RAB40B	NR4A2	CX3CR1	LMNA						LGALS2	STAT4	MAD2L1				RPS21	TNIP1		UCP2	PIK3AP1			NRP1			ORAI2	NTAN1			OFD11	OTULINL1	SYNE2	IFNGR1
											IRAG1	CNIH3	HTR2B	AL118516.1	CAPN1	CD101	RAD51AP1	P2RY14	CXCL16	LPAR6						LILRB2	STK17A	MCM2				RPS23	TNIP3		UFC1	PLAC8			NRP2			OTULINL1	OLR11			OGFRL11	P2RY141	TNFSF9	ASGR2
											ITGA9	COBL	IDH1	MTMR11	CAPZA2	CD109	RAP2A	PALM2-AKAP2///AKAP2	CYFIP2	LY96						LIMD2	STK4	MCM3				RPS26	TRAF1		UQCR10	PLTP			OSBPL1A			PALD1	P2RX4			OLFML31	PALD1	S1PR1	UBE2D1
											ITSN1	COL22A1	IGF1	IFI30	CAPZB	CD163L1	RAP2B	PDLIM1	CYTH4	MAF						LRRFIP1	SYNE2	MCM4				RPS27A	TREM1		UQCRH	PRCP			P2RY14			PEA15	PDLIM1			OLR11	PEBP11	ADGRG5	GPR141
											JADE3	COL27A1	IGFBP4	AL118508.2	CARD6	CD22	RARRES1	PHLDA1	CYTIP	MAFB						LRRK2	SYTL3	MCM5				RPS3	UPP1		UQCRQ	PRKCB			PCDH12			PKIB	PEA15			OSBPL1A	PID11	THEMIS	JDP2
											KCNJ5	COL6A2	ITGB5	LINC02019	CAVIN1	CD244	RASA4B///RASA4CP///RASA4	PHLDA2	DAZAP2	MARCKS						LSM6	TIGIT	MCM6				RPS3A	VCAN		VAMP8	PRNP			PDE4DIP			PLA2G16	PHLDA1			OTULINL2	PLA2G16	CD28	SMAP2
											KCNMB4	COL8A2	JAKMIP2	MIR222HG	CBLB	CD28	RB1	PI3	DBNL	ME1						LST1	TNFRSF18	MCM7				RPS4X	VEGFA		VSIG4	PRRG4			PEAK1			PLD41	PLA2G7			P2RY132	PLD41	MS4A1	KLHL2
											KITLG	CPE	JPT2	OLR1	CBX1	CD300A	RBP1	PLOD2	DEDD2	MERTK						LTA4H	TNFRSF4	MELK				RPS5	WTAP		YWHAH	RAB20			PER3			PLXDC2	PLD31			PADI2	PLXDC1	TENM4	CRISPLD2
											KLHL13	CRABP2	KANSL1L-AS1	VSTM1	CCDC152	CD300E	RENBP	PMAIP1	DIAPH1	MFSD1						LTB4R	TSC22D3	MGST3				RPS6	ZC3H12A			RAB32			PLD3			PRKAB1	PPARG			PALD11	PNRC1	AQP3	S100A8
											L3MBTL4-AS1	CSF1	KCNJ5	AC068580.4	CCDC170	CD302	RIN1	PPARG	DOCK5	MPEG1						LYST	TUBA4A	MKI67				RPS7				RBP7			PLTP			PRKCH	PTMA			PAPOLG	PPT1	KLF12	MCEMP1
											LACC1	CTNNAL1	KIFC1	AL109615.3	CCDC200	CD37	RNASE6	PPEF1	DOCK8	MS4A4A						LYZ	XCL1	MRPL17				RPS8				RGL1			PMP22			PTGS1	PTMS1			PEBP11	RAB32	SCML4	HAL
											LCA5	CTSW	LACC1	AREG	CCL2	CD59	RPS6KA2	PRKG2	DOK2	MS4A6A						MALAT1	ZAP70	MRPL51				RUNX3				RGS11			PRNP			PTMS	RAB13			PKIB1	RB11	ENHO	TEX2
											LGI2	CTTN	LGI2	AC004847.1	CCL4	CD9	SCAP	PSD3	DPEP2	MS4A7						MBNL1	ZFP36L2	MYBL2				SGK1				RND3			QKI			RAC1	RAB7B			PLB1	RBPJ1	BACH2	NRBF2
											LGMN	CXADR	LGMN	AC104695.3	CCL5	CD93	SCARB1	RACK1	DRAP1	MSR1						MBOAT7		MZT2A				SLC38A1				SCARB2			RAB3IL1			RGS10	RGCC			PLD42	RGS1	TENT5C	OPLAH
											LILRB5	CXCL5	LILRB5	TEX14	CCL7	CDA	SEPP1	RGS1	DUSP5	NCF4						MCL1		MZT2B				SPINT2				SCD			RBPJ			RGS11	RTN4			PLTP	RGS101	FIGNL2	IL1RN
											LPAR5	CYP27B1	LIMA1	COL7A1	CCL8	CDK6	SIPA1	RGS13	DUSP6	NENF						MDM4		NASP								SCN1B			RGL1			RNASET21	S100A101			PPFIBP2	RNASE61	POU2AF1	ANPEP
											LRRC4	CYTIP	LINC00891	AC002456.1	CCL13	CDKN1B	SLC22A18	RHOH	EEF1A1	NPC2						MEGF9		NCAPG								SDC3			RNASE1			SDCCAG8	S100A111			PRKAB11	SARAF	P2RY10	SELL
											LTC4S	DBN1	LINC02611	ECE1	CCL18	CDR2L	SLC35A2	RRAD	EEF2	NR4A1						METTL9		NCAPH								SEPP1			SCN9A			SERPINF1	S100A62			PRMT22	SEC11A	SMIM11A	SMIM3
											LYVE1	DCDC2	LMBRD2	AC145098.2	CCP110	CEACAM21	SLC7A8	RSAD2	EIF2S3	NR4A2						MGST1		NDC80								SGPP1			SELENOP			SGK11	SDC2			PTGS11	SERPINF1	FCGBP	S100A9
											MAFB	DCLK2	LPAR5	CD69	CD28	CEBPD	SLCO2B1	S100A8	EIF3D	NR4A3						MNDA		NENF								SIGLEC1			SERPING1			SKIL	SDCBP			RAC11	SLC39A10	CCR7	TNFRSF1A
											MAPK12	DCSTAMP	LPL	CKB	CD36	CEMIP2	SORBS3	S100P	EIF3E	NRP1						MSN		NME1								SLC29A1			SESN1			SLC16A3	SEPT111			RCN2	SLC40A11	IGLL5	RPH3A
											MARCKS	DENND2B	MACIR	ERMN	CD38	CEP120	SPHK2	SH2D1A	EIF3F	PDK4						MTMR11		NME4								SLC40A1			SH3PXD2A			SLC1A51	SH3BGRL32			RGS101	SLC4A71	ESPL1	TNFAIP3
											MCC	DIXDC1	MAF	FFAR2	CD47	CEP131	STAB1	SLC27A2	EIF3H	PLD3						MYH9		NOP56								SLC44A2			SIGLEC1			SLC39A1	SIRPA1			RGS12	SLCO2B11	JCHAIN	HMGB2
											MERTK	DKK2	MDH1	AC109326.1	CD59	CEP85L	STK25	SLC2A2	EIF3K	PLTP						MYO1F		NPM1								SLC7A8			SLC40A1			SLC4A7	SLAMF8			RHBDF21	SPINT2	PTPRS	TLR2
											METTL27	DLC1	ME1	BTBD11	CD84	CERKL	STXBP2	SLC2A3	EIF3L	PMP22						MYO1G		NUCKS1								SLCO2B1			SLC4A7			SLCO2B11	SLC38A6			SERPINF11	SRGAP11	LOC112268340	NAIP
											MPEG1	DNAJC5B	MKI67	ANKDD1A	CD163	CFD	TDRD3	SLC39A8	EIF4A2	PRDM1						NCF1		NUDT1								SMPDL3A			SLC7A8			SNCA	SORBS3			SGK12	SRSF7	NAT8L	CD163
											MPPED2	DNAJC6	MMP9	LINC00211	CD163L1	CHI3L1	TECR	SLCO1B1	EIF4E2	PRNP						NDUFB1		NUF2								SNX24			SLC9A9			SORL1	SPP1			SIDT1	STMN11	LOC107987464	WIPI1
											MRO	DOCK3	MRC1	DUSP5	CD200R1	CHID1	THBS1	SNAPC1	EMP3	PSAP						NEAT1		NUSAP1								SNX5			SLCO2B1			SPINT2	SRD5A3			SKIL1	SUCNR1		TNFSF13B
											MS4A4E	DSP	MS4A4A	UPP1	CD209	CHMP7	TIMM17B	SPINK1	ERGIC1	PTMS						NFE2		ORC6								SNX9			SNX6			SPP1	TAGLN21			SLC1A52	TCF41		FCGR2A
											MS4A6A	DTX4	MSR1	ABTB2	CD300A	CHST13	TLR5	SPRY1	ERICH1	QKI						NRG1		PA2G4								SPATS2L			SPATS2L			SRGAP11	TGFBI1			SLC4A71	TM6SF1		SERPINB1
											MTSS1	DUSP2	NQO1	HBEGF	CDKN1B	CHST14	TMEM179B///TAF6L	SPRY2	EVI2B	RB1						NRGN		PAICS								STOM			SPRED1			ST3GAL6	TMBIM61			SLC7A5	TMEM109		CHSY1
											MYO7A	DUSP5	NRP1	KCNH3	CDKN1C	CIITA	TNFSF12-TNFSF13///TNFSF12	SYNE2	EVL	RGL1						NUMB		PARP1								SUCNR1			STAB1			SUSD3	TMED9			SLCO2B12	TMEM14C		GM2A
											NBL1	EGLN3	NRP2	LGALS2	CEBPD	CLEC10A	TP53	TCHH	FAM110A	RGS1						NUP214		PCNA								TBC1D16			STARD13			TBXAS11	TMEM371			SPP11	TMEM173		IL4R
											NCF1B	EGR2	NUPR1	ICAM3	CELSR1	CLEC11A	TPSB2///TPSD1///TPSAB1	TIMP4	FAM32A	RGS10						OSCAR		PHF19								TCF7L2			TACC1			TM6SF1	TNFSF12			SRGAP12	TNNC11		SERPINB9
											NEK10	EML4	OLFML2B	CLCF1	CEMIP2	CLIP4	TRAK1	TKTL1	FAM89B	RNASE1						PABPC1		PKMYT1								TIMD4			TCF4			TMEM109	TNS11			STMN1	TNNI31		WSB1
											NFATC2	EML4-AS1	OLFML3	LINC02709	CHST13	CLSTN1	TRAPPC12	TNFAIP3	FCER1G	RNASE6						PFDN5		PLK1								TMBIM6			TGFBI			TMEM14C	TPM4			STOM	TNNT2		HSPA6
											NINJ1	ENO2	P2RY6	HES4	CIITA	CMAHP	TRAPPC6A	TNFSF14	FCGR3A	SASH1						PGD		PPIA								TMEM123			TLR4			TMEM156	TREM2			SUSD31	TPM11		CPM
											NR3C2	ENTHD1	PAQR8	RNU6-522P	CLEC10A	CMBL	TSPAN4	TRIM9	FGD2	SDC3						PGLS		PRC1								TMEM37			TMEM37			TREM2	TSPAN41			SWAP701	TPT1		LILRA3
											OLFML2B	EPB41L4A	PCNA	DDIT4	CLIC2	CNN2	TXNRD2	TSC22D1	FGR	SERPINF1						PLAC8		PSME2								TMIGD3			TNFRSF21			TUBA1B1	TUBA1C			TM6SF11	TSPAN331		VMP1
											OLFML3	EPS8L2	PCYOX1	AL353152.2	CLTA	CNOT8	UCP2	TULP2	FKBP1A	SGK1						PLBD1		PTMA								TNFRSF21			TNS1			TUT4	TUBB			TMEM14C1	TUBA1B1		TRIM25
											OTOA	EREG	PDCD1LG2	LINC00499	CLTC	CNPY3	WWP1	UBD///GABBR1	FKBP8	SLC40A1						PLP2		PTMS								TPP1			TPCN1			UBL3	TUBB6			TMEM1561	TXNIP		NCF4
											P2RY6	ETNK2	PDGFB	NIPAL4	CMKLR1	CNRIP1	WWP2	VCAN	FLI1	SLC7A8						POLE4		PTTG1								TRIM14			TPM1			USP531	VAMP8			TREM21	UBC		EMB
											PCDH12	FA2H	PGM2L1	MIR3945HG	CNDP2	COBLL1	ZBTB48	WARS	FLNA	SLCO2B1						POU2F2		RACGAP1								VCAM1			TTN			VASH1	VAT1			UBL31	USP531		LOC107987433
											PCDHGB7	FAIM	PIR	SPRY1	CNOT1	COL23A1	ZFP36L2	WSCD2	FMNL1	SPATS2L						PRKCB		RAD21								VMO1			WLS			VMO12	VEGFB			USP532	VEGFB1		MIIP
											PDE7B	FAIM2	PLA2G7	SLC2A1	CNP	COL6A1	ZNF428	ZBTB43	FOXP1	SPRED1						PSTPIP1		RAD51AP1								VOPP1			WWP1			VSIG41	VIM1			VMO13	VMO11		F5
											PDGFB	FAM124A	PLTP	CXCR4	CNRIP1	COL6A2	ZNF467	ZEB1	FXYD5	STAB1						PTPRC		RAN								WDR75			ZFHX3			YWHAH	VMO1			VSIG42	VSIG42		LILRA6
											PGGHG	FAM135B	POGLUT3	NOCT	COBLL1	COPS8	ZYX	ZNF165	FYN	STMN1						QPCT		RANBP1								WWP1			ZFP36L1			ZNF791	VSIG41			YWHAH1	YWHAH1		QSOX1
											PID1	FAM189A2	PRDX1	DNAH17	CORO1B	CORO1A		ZNF423	GAPT	TCF4						RASGRP2		RBBP7								YBX1			ZNF117			ZNF812P1	YBX11			ZNF812P2	ZFP36L2
											PLXDC1	FAM83G	PRXL2A	IL31RA	CREBL2	CPD			GBP2	TFRC						RASSF2		RGS1
											PMP22	FANCE	PTGFRN	PADI4	CREBRF	CPVL			GCH1	TGFBI						RBP7		RHEB
											PPIAP2	FBP1	QPRT	OSM	CREG1	CR1			GDI2	TIMP2						RCSD1		RNASEH2A
											PRLR	FBXO15	RAB3IL1	LIF	CREM	CREBL2			GIMAP2	TIPARP						RGS18		RPA3
											PRR5L	FCRLB	RAB42	AC066616.2	CRHBP	CREM			GIMAP7	TMEM176A						RGS2		RPL39L
											PRSS36	FGD5	RAB7B	C17orf107	CRIM1	CROCC			GLIPR1	TMEM176B						RHOB		RRM1
											PTGIR	FGFRL1	RGL1	AC103591.3	CRLF3	CRTAP			GMFG	TMEM37						RPL12		RRM2
											PTPN21	FHAD1	RNASE1	STX1A	CRYBB1	CRYBB1			GNAI2	TNFAIP3						RPL13		SAE1
											PTPRN2	FHL1	RNASEL	AC026310.3	CSF1R	CRYL1			GNB2	TNFRSF21						RPL18A		SHCBP1
											PYHIN1	FLRT2	SCAMP5	IL1A	CT75	CSF1R			GNG2	TSPAN4						RPL21		SIVA1
											QPRT	FLT1	SCD	AC034199.1	CTNNA1	CSF3R			GPBAR1	TTYH3						RPL26		SKA2
											RAB3IL1	FLVCR2	SELENOP	VEGFA	CTSC	CST3			GPSM3	UBB						RPL28		SLBP
											RBBP4P1	FN1	SH3PXD2A	RGS1	CTSL	CTNNBIP1			GRK6	VMO1						RPL29		SLC25A5
											RGL1	FYN	SHMT1	SLC22A4	CTSZ	CTSA			GSTK1	VOPP1						RPL32		SMC1A
											RN7SL138P	GALNT12	SIGLEC1	THBS1	CXCL1	CTSD			GYG1	WWP1						RPL34		SMC2
											RNASE1	GCHFR	SLAMF8	MLXIPL	CXCL2	CTSF			H1FX	ZFHX3						RPL35A		SMC3
											RND3	GIPC3	SLC37A2	SIK1B	CXCL3	CTTN			HADHA	ZFP36L1						RPL36		SMC4
											RNF150	GJB2	SLC37A4	HYDIN	CXCL8	CTTNBP2			HAGH	ZNF331						RPL36A		SNRNP25
											S1PR1	GJB6	SLC40A1	ADAM19	CXCL9	CXCL13			HCK							RPL37		SNRPB
											SCN1B	GLB1L2	SLC46A1	PPP1R16B	CXCL10	CXCR4			HCLS1							RPL38		SNRPD1
											SECTM1	GLDN	SLC46A3	SOCS3	CXCL11	CYB5B			HHEX							RPL39		SNRPF
											SELENOP	GPAT2	SLC7A8	CD1D	CXCL12	CYBRD1			HIGD2A							RPL7		SNRPG
											SELL	GPAT3	SLCO2B1	IL1B	CXCR2P1	CYFIP1			HLA-C							RPLP1		SPC25
											SEMA6B	GPC4	SNX24	PRR7	CYB5B	CYFIP2			HLA-E							RPLP2		SPP1
											SERPINB2	GPD1	SPP1	NFIL3	CYB561	DCAF12			HMGN2							RPS11		SSRP1
											SERPINF1	GPR153	SPRED1	FOS	CYBB	DEF6			HMOX1							RPS14		STMN1
											SFRP4	GPT	STARD13	DUSP1	CYFIP1	DENND11			HRH2							RPS15		SVIP
											SGPP2	GPX3	STMN1	VTRNA1-3	CYP1B1	DENND6B			HSD17B11							RPS15A		TACC3
											SIDT1	GRHL1	TDRKH	CSRNP1	CYTH2	DGCR6L			ICAM2							RPS24		TCF19
											SIGLEC1	GXYLT1P3	TIMP3	LIPN	CYTH4	DGKA			ICAM3							RPS28		TK1
											SLC18B1	HACD1	TMEM19	MTCYBP23	DAB2	DGKD			ICAM4							RPS3A		TMEM106C
											SLC22A23	HCAR2	TMEM236	DGAT2	DAPK1	DHCR7			IDH3G							RTN3		TMEM109
											SLC40A1	HCAR3	TMEM37	LRRC32	DCAF7	DHRS9			IER5							RXRA		TMEM14C
											SLC46A1	HES2	TNFAIP8L2	MTND5P32	DDAH2	DIP2A			IFI30							S100A10		TMPO
											SLC9A9	HIF1A-AS3	TNFRSF11A	F5	DEF6	DIPK2A			IFITM2							S100A12		TOP2A
											SPTLC3	HILPDA	TNFSF15	TKTL1	DENND11	DISP1			IFITM3							S100A4		TPRKB
											SRGAP3	HOMER1	TOP2A	TREM1	DEPTOR	DLG4			IKZF1							S100A6		TPX2
											ST13P15	HPGD	TREM2	MN1	DGKA	DNASE2			IMPDH1							S100A8		TROAP
											STAB1	HSD11B1	TSPAN15	AC132872.3	DHCR7	DNM3			ITGA4							S100A9		TUBA1B
											STARD13	HSD3BP5	TXNRD3	AC132872.4	DHRS3	DOC2A			ITGAL							SCAND1		TUBA1C
											STARD13-IT1	HSPB7	VSIG4	SNAI1	DHRS9	DOK2			JUNB							SELL		TUBB
											SV2B	HSPG2	ZKSCAN4	AC025580.2	DHRSX	DPEP2			KLF2							SERPINA1		TUBB4B
											SYT1	ICAM3	ZNF225	HCAR2	DHX58	DYRK4			KLF3							SERPINB1		TYMS
											SYT6	ICAM5	ZNF260	S1PR3	DIP2A	EDEM3			KRAS							SET		UBB
											TBX1	IFNLR1	ZNF28	APOBEC3A	DISP1	EGFL7			LCP1							SH3BGRL3		UBE2C
											TFAP2C	IGFBP2	ZNF585B	HCAR3	DMD	EHD1			LEPROTL1							SH3KBP1		UBE2S
											THBD	IL17RB	ZNF616	EREG	DMXL1	EHD3			LFNG							SLC11A1		UBE2T
											TIMD4	IL1RN	ZNF704	CXCL8	DMXL2	EIF3E			LGALS9							SLC25A37		UQCRQ
											TLR3	IL21R	ZNF813	FOSB	DNAJB11	EIF4B			LILRA2							SLC2A3		USP1
											TLR5	IL2RG	ZWINT	G0S2	DNAJC5	EIF4EBP2			LILRB1							SORL1		VDAC3
											TLR7	IL7R			DNASE2	EMB			LILRB2							SSH2		WDR34
											TMEM119	INHBA			DOCK4	EMILIN1			LIMD2							STXBP2		YWHAH
											TMEM220	ISYNA1			DOCK10	EMILIN2			LMO2							SULF2		ZDHHC12
											TMEM26	ITGA3			DOK2	ENC1			LRRC25							SULT1A1		ZWINT
											TMEM37	ITGB3			DRAM2	ENOSF1			LRRFIP1							TKT
											TMEM86A	KANK3			DUSP16	ENTR1			LSM10							TLE4
											TNFRSF11A	KAZALD1			DYRK2	EPAS1			LSM6							TLR2
											TNFRSF8	KAZN			DYSF	EPHB6			LST1							TMEM107
											TNFSF18	KCNH3			EBI3	EPHX1			LTA4H							TMEM167A
											TTN	KCNJ1			EDEM3	ERCC2			LTB							TMEM170B
											TTYH2	KCNJ15			EEPD1	ERMP1			LY6E							TMEM71
											VNN1	KLF4			EHD4	ESYT1			LYL1							TMEM91
											WDR17	KLF8			EIF2AK2	EVI2A			LYN							TNFSF13B
											WLS	KLK1			EIF4G3	F13A1			LYPLA1							TRAF3IP3
											ZNF33B	KREMEN1			ELL2	F2RL3			LYST							TREM1
											ZNF704	KRT4			ELMO1	FAH			MAFB							TRMT1
												KRT79			ENC1	FAM13A			MALAT1							TSC22D3
												LAMP3			ENG	FAM98A			MAP2K3							TSPO
												LANCL3			ENPP4	FAXDC2			MAP3K1							TUBA1A
												LAYN			ENTR1	FBXL12			MAPKAPK3							TUBA4A
												LGALS2			EPAS1	FBXO21			MARCKSL1							TXNIP
												LGALSL			EPB41L3	FCGBP			MBD2							UBA52
												LIMS2			EPDR1	FCGR2B			MED4							UBE2R2
												LIPN			EPHB2	FCGRT			MKRN1							UQCRB
												LPL			EPS15	FES			MRPS35							USP3
												LRRC77P			ETNK1	FFAR4			MS4A7							VAMP2
												LY6E			ETS2	FLI1			MSN							VCAN
												MACC1			ETV5	FN1			MTHFS							VCL
												MAFA-AS1			EXT1	FNDC3A			MTMR11							VIM
												MAMLD1			F13A1	FOLR2			MTSS1							VMP1
												MAP1A			FABP4	FOXRED2			MXD3							VNN2
												MARCHF3			FABP5	FRY			MYD88							WDR74
												MATK			FAM3C	FSD1L			MYL6							YPEL3
												MCEMP1			FAM13A	FUCA1			MYO1F							ZEB2
												MGAT3			FAM20A	FXYD5			MYO1G							ZFP36L2
												MID2			FAM49A	GAA			N4BP2L2							ZNF467
												MMP12			FAM91A1	GAL3ST4			NAA10
												MMP7			FAM98A	GALC			NAAA
												MMP8			FAM168A	GAPT			NACA
												MOB3B			FAS	GAS6			NADK
												MOGAT1			FBLIM1	GATM			NAP1L1
												MPZL2			FBLN5	GCNT1			NCF2
												MREG			FBN2	GCSAM			NEAT1
												MRGPRF			FBXL19	GDE1			NFKBIZ
												MSC			FCGR3A	GDPD1			NKTR
												MSC-AS1			FCGRT	GFRA2			NOL7
												MT1E			FGD2	GGA2			NR1H2
												MT1G			FLI1	GGTA1P			NUDT16
												MT1H			FNBP1	GHDC			NUMB
												MT2A			FPR3	GLIPR1			OAS1
												MTCL1			FRMD4A	GLMP			OAZ1
												MTCYBP23			FRMD4B	GLUD1			OTUB1
												MTHFS			FUCA1	GNG2			OXA1L
												MTMR11			FZD1	GNG7			OXR1
												MTND5P32			FZD5	GNPDA1			PABPC1
												MYADM			GAL	GOLGA2			PABPC4
												MYL9			GAL3ST4	GOLPH3L			PAG1
												MYO6			GALC	GOLT1B			PAIP2
												MYO7B			GALM	GP1BA			PCGF5
												MYOZ1			GAPT	GPATCH11			PDLIM2
												MYRF			GAS6	GPBAR1			PFDN6
												NANOS1			GAS7	GPCPD1			PFN1
												NCAPH			GATD3A	GPNMB			PGAM1
												NDRG2			GATM	GPR160			PGK1
												NFE2			GCNT1	GPR183			PGLS
												NIBAN1			GDE1	GPR34			PHF19
												NIPAL1			GDPD1	GPRC5B			PIK3AP1
												NLRP2			GFRA2	GPRIN3			PILRA
												NOS1AP			GGA2	GPX3			PKN1
												NOTCH3			GIMAP1	GRAMD4			PLAC8
												NPR1			GIMAP4	GSDMA			PLAGL2
												NRCAM			GIMAP6	GUSB			PNISR
												NRGN			GIMAP7	H2AFV			POU2F2
												NRN1			GIMAP8	HADH			PPCDC
												NTSR1			GJB2	HCLS1			PPDPF
												NUP210			GLMP	HECTD2			PPM1G
												OCSTAMP			GLUL	HERPUD1			PPM1N
												OLFM2			GNPDA1	HEXA			PPP1CA
												OLR1			GOLIM4	HEXB			PPP1R12A
												OR8G5			GOLT1B	HFE			PRAM1
												OSBP2			GPBAR1	HGF			PRELID1
												OVCH1			GPR34	HHEX			PRKCB
												OVOL1			GPR35	HLA-DMA			PRR13
												PADI2			GPR84	HLA-DMB			PSMA4
												PALLD			GPR107	HLA-DOA			PSMB10
												PAQR5			GPR155	HLA-DPA1			PSMB9
												PARAL1			GPR160	HLA-DPB1			PSMD4
												PARM1			GPR183	HLTF			PSME1
												PCARE			GRAMD4	HMG20A			PTGES3
												PCGF2			GSDMA	HOMER3			PTP4A2
												PCOLCE2			GSDMD	HPSE			PTP4A3
												PDLIM4			GTF2F1	HS3ST2			PTPN18
												PDLIM7			GYPC	HSD17B14			PTPN6
												PFKP			GZF1	HSD17B4			PTPRC
												PHLDA3			H1F0	HSP90B1			PYCARD
												PIM1			H1FX	HTR7			RAB24
												PITPNM2			H2AFJ	HTRA1			RAB8A
												PITX1			HAVCR2	IGF1			RABGAP1L
												PKD1L1			HCLS1	IKBKB			RAC2
												PKIA			HCP5	IL16			RALB
												PLD4			HECTD2	IL21R			RALY
												PLEK2			HELZ	INIP			RAP1B
												PLIN4			HESX1	INSIG1			RARA
												PNCK			HGSNAT	IPCEF1			RASAL3
												PNPLA3			HINT3	IQCE			RASGRP2
												PODXL			HIST1H2AC	IQCK			RASSF5
												PPARD			HIST2H2BE	ITGA4			RBCK1
												PPBP			HK1	ITGA9			RBM3
												PPFIA4			HLA-DOA	ITM2C			RELT
												PPP1R13B			HLA-DQA1	ITPK1			RGL4
												PPP2R2B			HLA-E	ITSN1			RGS18
												PRKAR1B-AS1			HMOX1	IVNS1ABP			RGS19
												PROC			HNMT	JAML			RHOB
												PRSS21			HOMER3	JPT1			RHOC
												PSAT1			HPS5	KCNAB2			RHOF
												PTGDS			HRH1	KCNK13			RHOG
												QPCT			HS3ST1	KCNMB4			RIN3
												RAB11FIP4			HSD17B14	KDELR2			RNF144B
												RAB17			HSP90B1	KIAA0355			RNH1
												RAB36			HSPB1	KIF21B			ROGDI
												RAI14			HTR2B	KLF7			RPL10
												RAP1GAP			HTR7	KLHL13			RPL10A
												RAPGEF3			IDH1	LAT2			RPL11
												RASGEF1A			IDH2	LCP1			RPL14
												RASGRP1			IER5	LDLRAD4			RPL18A
												REEP1			IFIH1	LGI2			RPL21
												RET			IFIT1	LGMN			RPL23A
												RETREG1			IFNGR2	LGR4			RPL26
												RHBDL3			IFT122	LILRA2			RPL27A
												ROR1-AS1			IGF1	LILRA6			RPL30
												RSPO3			IGFBP4	LILRB5			RPL31
												RTKN			IKBKB	LINC01150			RPL35A
												RTN4RL2			IL2RA	LINC01503			RPL36A
												S100A16			IL7R	LINC02035			RPL4
												S100A8			IL10	LINGO3			RPL5
												S1PR4			IL10RA	LIPA			RPL8
												SARDH			IL13RA1	LMAN1			RPS15A
												SDC1			IL18	LMAN2			RPS19
												SEC14L2			IL18BP	LMBRD1			RPS27
												SEL1L3			IL21R	LMNB1			RPS29
												SEMA3G			INPPL1	LPAR5			RPS4X
												SERPINA1			INSIG1	LPAR6			RPSA
												SERPINE1			INTS6L	LPIN2			RRAS
												SH2D4A			IQCE	LRMP			RSL1D1
												SHROOM4			IQGAP2	LRP1			RSL24D1
												SLAMF1			IRF2BPL	LRPAP1			RXRA
												SLAMF9			IRF8	LRRC4			S100A11
												SLC1A2			ISCU	LSP1			S100A4
												SLC1A7			ITGA9	LTC4S			S100A6
												SLC27A3			ITGAV	LY86			S1PR4
												SLC28A3			ITGB5	LZTFL1			SCIMP
												SLC2A1			ITM2B	MAF			SEC11A
												SLC2A3			ITPR2	MALT1			SECTM1
												SLC30A3			ITSN1	MAML3			SELPLG
												SLC38A1			IVNS1ABP	MAN1C1			SEPT6
												SLC44A2			KCNMB4	MAN2A2			SEPT9
												SLC45A3			KCTD5	MAP3K12			SERP1
												SLC9A7P1			KDM7A	MAP4K1			SERPINA1
												SLCO4C1			KIAA0319L	MAPK12			SF1
												SLIT3			KIF5B	MAPK3			SH2D3C
												SMCO4			KIF16B	MAST3			SH3BGRL
												SNAI3			KIF20B	MBNL2			SH3BGRL3
												SOBP			KIFAP3	MBNL3			SH3BP1
												SOCS2			KITLG	MBP			SH3BP2
												SOCS3			KLF3	MCOLN1			SHISA5
												SORBS1			KLF7	MEF2C			SHKBP1
												SORT1			KLHL13	MEGF6			SIGLEC10
												SPINT1			LACC1	METTL9			SIRT7
												SPN			LAG3	MFNG			SLC11A1
												SPOCD1			LAIR1	MFSD12			SLC24A4
												SPON2			LAP3	MGAT5			SLC25A6
												SPSB1			LAPTM4A	MGST2			SLC2A6
												SPTBN2			LCP1	MIB2			SLC31A2
												ST14			LDLR	MMD			SLC43A2
												STAC			LDLRAD4	MMP7			SLC44A2
												STAP1			LGI2	MMP9			SLC7A7
												STEAP4			LGMN	MRC1			SNAP23
												STXBP5-AS1			LILRB5	MRC2			SNRPB
												SVIL			LINC00937	MRO			SNX10
												SVIL2P			LMNB1	MS4A4A			SNX18
												SYNC			LMO2	MS4A4E			SNX20
												SYNJ2			LPAR5	MS4A6A			SOX4
												SYTL1			LPAR6	MS4A7			SP110
												TACSTD2			LPCAT1	MTSS1			SPI1
												TBXA2R			LPIN2	MXD4			SPN
												TCEA3			LRRC4	MYO15B			SRSF5
												TCF7L2			LTBP2	MYO18A			SSBP4
												TDRD9			LXN	MYO5A			SSH2
												TEAD3			LYPLA2	MYO7A			SSNA1
												TGM2			MACF1	NAAA			SSR2
												TIE1			MAEA	NAIP			STK10
												TLE1			MAF	NAPRT			STK17B
												TM4SF1			MAFB	NCBP2			STX10
												TMEM130			MAN1C1	NCF4			STXBP2
												TMEM151A			MAP7	NFATC2			SUN2
												TMEM217			MAP11	NHSL2			SUPT4H1
												TMEM45B			2006-03-01	NINJ2			SVIL
												TMEM52B			2009-03-01	NLRP1			SYF2
												TMTC1			MARCKS	NOMO1			SYTL1
												TNC			MBD4	NOMO2			TADA3
												TNFSF14			MBNL1	NOMO3			TBC1D10C
												TNS2			MBNL2	NOTCH1			TBCB
												TOMM20P2			MCOLN1	NOXA1			TBXAS1
												TPD52			MEF2C	NPC2			TCF7L2
												TPD52L1			MERTK	NSA2			TCIRG1
												TRABD2A			METTL7A	NUCB2			TERF2IP
												TRAF3IP2			MFSD1	NUCKS1			TESC
												TREM1			MFSD12	NUDT1			TGFB1
												TREML2			MGAT4A	NUP210			TKT
												TRGC2			MGAT5	OIP5-AS1			TLE4
												TRIB2			MGLL	OLFML3			TMC6
												TRIM54			MILR1	OSBPL7			TMEM134
												TSKU			MKNK1	OSGEP			TMEM154
												TTC39B			MMD	OTOA			TMEM9B
												TUBB4A			MMP19	OTOAP1			TMPO
												UCHL1			MMP25	P2RX1			TNFRSF14
												UPP1			MPEG1	P2RY8			TNFRSF1B
												USP2			MPP1	PABPC1			TNFSF10
												USP2-AS1			MPP5	PABPC4			TPM3
												VCAN			MRC1	PALD1			TPPP3
												VIT			MRC2	PAM			TRAF3IP3
												WFDC21P			MRO	PAQR7			TRAPPC1
												WWTR1			MS4A4A	PARVG			TSC22D3
												XPNPEP2			MS4A6A	PCED1B			TSC22D4
												ZBED6CL			MS4A7	PCED1B-AS1			TSPO
												ZBTB7C			MSC	PCSK6			TUBA1A
												ZBTB8A			MSR1	PCYOX1			TUBA4A
												ZMIZ1-AS1			MTCH1	PDK2			TXNIP
												ZNF366			MTSS1	PDK4			UBE2I
												ZNF711			MXD1	PDLIM2			UBE2J1
															MYO1E	PDXDC1			UNC119
															MYO5A	PEAK3			UNC93B1
															MYO7A	PELI2			UQCRB
															MYO18A	PFDN5			UTRN
															NBL1	PFKFB2			VAMP2
															NCF4	PGAP3			VASP
															NCKAP1L	PGM1			VMP1
															NCOA4	PHTF2			VPS28
															NDFIP1	PIGO			WARS
															NEU3	PIK3C2B			WAS
															NEURL3	PIK3IP1			WDR11
															NF1	PIK3R6			ZBTB7A
															NFATC2	PKIB			ZDHHC1
															NFE2L1	PLA2G15			ZFAND5
															NFE2L3	PLCB2			ZNF580
															NHLRC3	PLCXD1			ZNF703
															NINJ1	PLEK			ZRSR2
															NISCH	PLXDC2
															NLN	PNPLA7
															NLRP3	PON2
															NMI	PPM1F
															NMRK1	PPM1L
															NORAD	PPP1R21
															NPC2	PPP3CA
															NPL	PPP6R3
															NUMA1	PPT1
															OAS1	PRAG1
															OASL	PRAM1
															OAZ2	PRKACB
															OGDH	PRNP
															OIP5-AS1	PROC
															OLFML2B	PROS1
															OS9	PRR5L
															OSTF1	PRSS36
															OTUD1	PSAP
															OTUD4	PSIP1
															P2RX4	PSRC1
															P2RY6	PTGFRN
															PARP9	PTGS1
															PAX8	PYGL
															PAX8-AS1	QPCT
															PBRM1	QPRT
															PDCD1LG2	RAB1A
															PDGFC	RAB32
															PDIA4	RAB3D
															PEAK1	RAB3IL1
															PELI1	RAB7B
															PFKFB3	RASAL1
															PHF1	RASAL3
															PHTF2	RASGRP4
															PI4KB	RASSF1
															PIGC	RCBTB2
															PIK3R5	RCN3
															PIK3R6	REEP4
															PIKFYVE	REPS2
															PITHD1	REV3L
															PKD2L1	RGL2
															PLAU	RGS10
															PLEK	RGS14
															PLEKHA7	RGS18
															PLEKHM2	RGS2
															PLSCR1	RHOB
															PNKD	RHOBTB1
															POLR2A	RHOU
															POR	RHPN2
															PPM1K	RMND5A
															PPM1L	RNASE1
															PPM1M	RNASE6
															PPP1R21	RNASET2
															PPP2CB	RNF125
															PPP6R3	RNF130
															PRDM1	RNF166
															PRDM4	RPLP1
															PRKCA	RPP25
															PRLR	RPS12
															PRNP	RPS24
															PRR5L	RPS6KA2
															PRUNE2	RRAGD
															PSMC4	RRM2B
															PTCH2	RTL10
															PTGER2	RTN3
															PTGFRN	RUNX3
															PTGIR	S100A4
															PTMS	S1PR1
															PTPN11	SACM1L
															PTPRA	SCAMP5
															PTPRJ	SCAP
															PYGL	SCARB1
															QKI	SCRN2
															QPCT	SDS
															RAB3IL1	SEL1L3
															RAB5C	SELENOM
															RAB7B	SELENOP
															RAB9A	SELPLG
															RAB32	SEMA6B
															RAB35	SERINC2
															RAB42	SERPINF1
															RAD51AP1	SERPINF2
															RAP2A	SESN1
															RB1	SESN3
															RBM47	SFXN2
															RBMS1	SGMS1
															RBP1	SH3KBP1
															RCN3	SH3PXD2A
															REEP4	SH3RF1
															REPS2	SH3TC1
															RERE	SHMT1
															RESF1	SHROOM1
															RFFL	SIDT1
															RGL1	SIGIRR
															RHOB	SIRT2
															RHOBTB1	SLC12A6
															RHOQ	SLC12A7
															RHOU	SLC12A9
															RHPN1	SLC16A5
															RIC1	SLC16A7
															RN7SL138P	SLC18B1
															RNASE1	SLC1A4
															RNASE6	SLC20A1
															RNASET2	SLC22A5
															RNF13	SLC2A3
															RNF19B	SLC2A8
															RNF114	SLC2A9
															RNF135	SLC35B4
															RNF145	SLC37A2
															RPL7AP6	SLC39A10
															RPS6KA2	SLC40A1
															RRM2	SLC43A1
															RTCB	SLC45A4
															RTL5	SLC46A1
															RUBCN	SLC46A3
															RUFY4	SLC49A4
															RUNX3	SLC4A7
															S1PR1	SMAP2
															SAMD4A	SNED1
															SAMD8	SNHG14
															SAMD9	SNX18
															SAMSN1	SNX24
															SASH1	SNX29
															SAT1	SORL1
															SBDS	SPATA7
															SCAMP5	SPINT2
															SCARB2	SPTBN1
															SCCPDH	SPTLC3
															SDC3	SRGAP3
															SDF2	SSBP2
															SEC23B	SSH2
															SECISBP2L	STAB1
															SELENOP	STK39
															SELL	STMN1
															SEMA4A	STX10
															SERINC1	SULF2
															SERPINB2	SUMF2
															SESN1	SUSD1
															SETX	SV2B
															SFMBT2	SYPL1
															SFXN1	SYTL3
															SGMS1	TACC3
															SGPL1	TAF9B
															SGPP2	TANC2
															SGTB	TBC1D4
															SH2B3	TBXAS1
															SH3GL1	TDP1
															SH3KBP1	TECR
															SH3PXD2A	TESC
															SH3RF1	TESK2
															SHMT1	TGFBI
															SIGLEC1	TGFBR2
															SIGLEC14	TGM2
															SIN3B	THBD
															SIPA1L1	TIMP2
															SIPA1L2	TLE3
															SLC2A8	TLR5
															SLC4A7	TLR7
															SLC7A8	TM6SF1
															SLC9A9	TMC8
															SLC11A2	TMEM154
															SLC16A7	TMEM173
															SLC18B1	TMEM245
															SLC22A23	TMEM255B
															SLC25A24	TMEM273
															SLC31A1	TMEM37
															SLC35F6	TMEM41A
															SLC36A1	TMEM71
															SLC37A4	TMEM86A
															SLC38A6	TMEM9
															SLC38A7	TMIGD3
															SLC40A1	TMOD2
															SLC45A4	TNFRSF11A
															SLC46A1	TNFRSF1B
															SLC49A4	TNFRSF21
															SLCO2B1	TNFRSF4
															SMAP2	TPCN1
															SMG6	TPRG1L
															SMIM3	TPST2
															SMOX	TPT1
															SMURF2	TREM2
															SNHG12	TREML1
															SNN	TRIB3
															SNX1	TRIM58
															SNX2	TRIQK
															SNX6	TSPAN15
															SNX8	TSPYL1
															SNX9	TSPYL2
															SNX11	TTC3
															SNX18	TTC7A
															SNX24	TXLNB
															SORBS3	TXNDC16
															SPATS2L	UBE2W
															SPP1	UBXN11
															SPRED1	UCP2
															SPTLC3	ULK3
															SQLE	VEGFB
															SRGAP2	VPS54
															SRGAP2B	VSIG4
															SRGAP3	VWF
															SRSF7	WWP1
															SSB	XBP1
															SSBP2	XYLT1
															ST8SIA4	YIPF5
															STAB1	YPEL3
															STARD3	ZBED3
															STARD10	ZBTB18
															STAT2	ZCCHC24
															STAT4	ZDHHC2
															STAU1	ZFYVE28
															STRN4	ZNF10
															STX7	ZNF185
															STX12	ZNF268
															SUSD1	ZNF331
															SYNE1	ZNF358
															SYNGR2	ZNF395
															SYNJ1	ZNF467
															SYPL1	ZNF652
															TADA3	ZNF703
															TAGAP	ZNF704
															TBC1D4	ZSWIM7
															TBC1D9B
															TBC1D13
															TCEAL3
															TCF4
															TCF12
															TCN2
															TDRKH
															TENT2
															TESK2
															TFE3
															TGFBI
															TGM2
															THBS1
															TIFAB
															TIMP3
															TLE4
															TLR4
															TM2D2
															TMEM37
															TMEM65
															TMEM86A
															TMEM97
															TMEM106A
															TMEM119
															TMEM123
															TMEM140
															TMEM150B
															TMEM189
															TMEM266
															TMEM268
															TMIGD3
															TNFAIP8
															TNFRSF11A
															TNFSF8
															TNIK
															TNRC18
															TNS3
															TOMM20
															TOP1
															TOR1B
															TP53INP2
															TPD52
															TPD52L2
															TPK1
															TPRA1
															TPRG1L
															TRAF1
															TRIB1
															TRIM14
															TRIM22
															TRIM47
															TRIM58
															TRIP6
															TRPM2
															TSC22D3
															TSPYL4
															TTYH3
															TUBA1A
															TXLNB
															UBAC1
															UBE3A
															UCP2
															ULK1
															ULK2
															UNC93B1
															UTRN
															VAMP4
															VAMP5
															VAV3
															VIPAS39
															VNN2
															WAS
															WASHC4
															WBP1L
															WDFY1
															WDFY2
															WDFY3
															WDR11
															WIPF1
															WNT5A
															WWP1
															XPO7
															ZBED1
															ZC3H12D
															ZDHHC2
															ZFP36L1
															ZFYVE26
															ZFYVE28
															ZHX2
															ZKSCAN4
															ZMYM2
															ZNF331
															ZNF358
															ZNF395
															ZNF496
															ZNF516
															ZNF687
															ZNF704
															ZNF746
															ZSCAN26
															ZSWIM6
															ZZEF1
[truncated: 2 more columns]
